# Supplementary material for: Genome-wide analysis of RING-type E3 ligase family identifies potential candidates regulating high amylose starch biosynthesis in wheat (Triticum aestivum L.)
Source: Sci Rep. 2021 Jun 1;11:11461. doi: 10.1038/s41598-021-90685-7 (PMC8169666; doi:10.1038/s41598-021-90685-7)
Supplement: Supplementary file 2 — Supplementary Table S3. [file 41598_2021_90685_MOESM2_ESM.xlsx]

## Sheet: Sheet 1
Supplemental Table 3. Wheat RING domain containing proteins grouped based on the presence/absence and organization of the additional domain/s in RING proteins. The possible wheat RING protein orthologs in other species are shown.
Group No.	No. of proteins	Identifiers	Additional domain/s	Representative domain architecture	Species*	Domain descrption
1	370	TraesCS1A02G090900	None		At, Ce, Dd, Dm, Dr, Gm, Hs, Ld, Mm, Sc	RING domain, protein binding, Zinc ion binding, E3 ubiquitin ligase activity (Lorick et al., 1999)
		TraesCS1A02G107600
		TraesCS1A02G133300
		TraesCS1A02G169300
		TraesCS1A02G198000
		TraesCS1A02G205100
		TraesCS1A02G243200
		TraesCS1A02G255600
		TraesCS1A02G296100
		TraesCS1A02G315400
		TraesCS1A02G321800
		TraesCS1A02G322000
		TraesCS1A02G373200
		TraesCS1A02G398300
		TraesCS1B02G118700
		TraesCS1B02G118800
		TraesCS1B02G123100
		TraesCS1B02G129600
		TraesCS1B02G187600
		TraesCS1B02G212700
		TraesCS1B02G254700
		TraesCS1B02G258900
		TraesCS1B02G266300
		TraesCS1B02G304900
		TraesCS1B02G327300
		TraesCS1B02G334400
		TraesCS1B02G393400
		TraesCS1D02G099500
		TraesCS1D02G101400
		TraesCS1D02G111500
		TraesCS1D02G167300
		TraesCS1D02G201500
		TraesCS1D02G208400
		TraesCS1D02G209200
		TraesCS1D02G243200
		TraesCS1D02G254900
		TraesCS1D02G296100
		TraesCS1D02G315600
		TraesCS1D02G322200
		TraesCS1D02G380000
		TraesCS1D02G405800
		TraesCS2A02G022100
		TraesCS2A02G065200
		TraesCS2A02G112800
		TraesCS2A02G126800
		TraesCS2A02G156800
		TraesCS2A02G168700
		TraesCS2A02G229600
		TraesCS2A02G248400
		TraesCS2A02G385400
		TraesCS2A02G400200
		TraesCS2A02G437200
		TraesCS2A02G511100
		TraesCS2A02G514400
		TraesCS2A02G526800
		TraesCS2A02G586800
		TraesCS2B02G019500
		TraesCS2B02G030700
		TraesCS2B02G077400
		TraesCS2B02G131600
		TraesCS2B02G148700
		TraesCS2B02G182300
		TraesCS2B02G195000
		TraesCS2B02G251300
		TraesCS2B02G402300
		TraesCS2B02G413100
		TraesCS2B02G413800
		TraesCS2B02G418300
		TraesCS2B02G456100
		TraesCS2B02G542200
		TraesCS2B02G566600
		TraesCS2B02G566700
		TraesCS2B02G596600
		TraesCS2D02G022900
		TraesCS2D02G063300
		TraesCS2D02G129300
		TraesCS2D02G162600
		TraesCS2D02G176300
		TraesCS2D02G233500
		TraesCS2D02G250100
		TraesCS2D02G382100
		TraesCS2D02G392600
		TraesCS2D02G393400
		TraesCS2D02G397800
		TraesCS2D02G432800
		TraesCS2D02G512500
		TraesCS2D02G516000
		TraesCS2D02G522200
		TraesCS2D02G537500
		TraesCS2D02G599700
		TraesCS3A02G001800
		TraesCS3A02G103000
		TraesCS3A02G131400
		TraesCS3A02G176600
		TraesCS3A02G246900
		TraesCS3A02G259800
		TraesCS3A02G260500
		TraesCS3A02G271500
		TraesCS3A02G309200
		TraesCS3A02G309400
		TraesCS3A02G309500
		TraesCS3A02G327900
		TraesCS3A02G339000
		TraesCS3A02G350000
		TraesCS3A02G391400
		TraesCS3A02G423800
		TraesCS3A02G425600
		TraesCS3A02G425900
		TraesCS3A02G426100
		TraesCS3A02G426200
		TraesCS3A02G426400
		TraesCS3A02G439700
		TraesCS3A02G459400
		TraesCS3A02G460600
		TraesCS3A02G464800
		TraesCS3A02G491300
		TraesCS3A02G521400
		TraesCS3B02G000800
		TraesCS3B02G120600
		TraesCS3B02G152100
		TraesCS3B02G152400
		TraesCS3B02G165000
		TraesCS3B02G208200
		TraesCS3B02G272400
		TraesCS3B02G293600
		TraesCS3B02G305200
		TraesCS3B02G357400
		TraesCS3B02G370700
		TraesCS3B02G382600
		TraesCS3B02G394000
		TraesCS3B02G423300
		TraesCS3B02G459700
		TraesCS3B02G461900
		TraesCS3B02G462000
		TraesCS3B02G462200
		TraesCS3B02G462300
		TraesCS3B02G462400
		TraesCS3B02G462500
		TraesCS3B02G462600
		TraesCS3B02G473700
		TraesCS3B02G484400
		TraesCS3B02G501700
		TraesCS3B02G509100
		TraesCS3B02G552300
		TraesCS3B02G591100
		TraesCS3D02G105300
		TraesCS3D02G135000
		TraesCS3D02G183800
		TraesCS3D02G244600
		TraesCS3D02G259900
		TraesCS3D02G260700
		TraesCS3D02G271100
		TraesCS3D02G281400
		TraesCS3D02G321400
		TraesCS3D02G332600
		TraesCS3D02G344000
		TraesCS3D02G384200
		TraesCS3D02G400900
		TraesCS3D02G419000
		TraesCS3D02G420400
		TraesCS3D02G420500
		TraesCS3D02G420700
		TraesCS3D02G420800
		TraesCS3D02G420900
		TraesCS3D02G421000
		TraesCS3D02G421100
		TraesCS3D02G421200
		TraesCS3D02G432500
		TraesCS3D02G451600
		TraesCS3D02G453900
		TraesCS3D02G454100
		TraesCS3D02G497200
		TraesCS4A02G049500
		TraesCS4A02G083500
		TraesCS4A02G112900
		TraesCS4A02G118100
		TraesCS4A02G161100
		TraesCS4A02G165300
		TraesCS4A02G185500
		TraesCS4A02G185700
		TraesCS4A02G222800
		TraesCS4A02G237400
		TraesCS4A02G311200
		TraesCS4A02G320900
		TraesCS4A02G321200
		TraesCS4A02G322600
		TraesCS4A02G385800
		TraesCS4A02G385900
		TraesCS4A02G441400
		TraesCS4A02G463800
		TraesCS4A02G463900
		TraesCS4A02G465400
		TraesCS4B02G003100
		TraesCS4B02G077700
		TraesCS4B02G091300
		TraesCS4B02G093600
		TraesCS4B02G191300
		TraesCS4B02G220700
		TraesCS4B02G255400
		TraesCS4B02G380900
		TraesCS4D02G003000
		TraesCS4D02G076100
		TraesCS4D02G090400
		TraesCS4D02G127900
		TraesCS4D02G128100
		TraesCS4D02G148400
		TraesCS4D02G158400
		TraesCS4D02G187600
		TraesCS4D02G192500
		TraesCS4D02G221000
		TraesCS4D02G255100
		TraesCS4D02G354300
		TraesCS4D02G362000
		TraesCS5A02G045900
		TraesCS5A02G058000
		TraesCS5A02G072600
		TraesCS5A02G135100
		TraesCS5A02G147800
		TraesCS5A02G167100
		TraesCS5A02G216000
		TraesCS5A02G232200
		TraesCS5A02G282300
		TraesCS5A02G283800
		TraesCS5A02G312800
		TraesCS5A02G325400
		TraesCS5A02G378600
		TraesCS5A02G381800
		TraesCS5A02G443000
		TraesCS5A02G460200
		TraesCS5A02G476600
		TraesCS5A02G529500
		TraesCS5A02G547800
		TraesCS5B02G049900
		TraesCS5B02G065600
		TraesCS5B02G078400
		TraesCS5B02G090000
		TraesCS5B02G133900
		TraesCS5B02G164100
		TraesCS5B02G230500
		TraesCS5B02G281700
		TraesCS5B02G282300
		TraesCS5B02G313800
		TraesCS5B02G325800
		TraesCS5B02G373000
		TraesCS5B02G382100
		TraesCS5B02G385300
		TraesCS5B02G447600
		TraesCS5B02G469800
		TraesCS5B02G489500
		TraesCS5B02G522800
		TraesCS5B02G555800
		TraesCS5B02G557600
		TraesCS5B02G558000
		TraesCS5D02G055800
		TraesCS5D02G069800
		TraesCS5D02G085300
		TraesCS5D02G096000
		TraesCS5D02G139400
		TraesCS5D02G171400
		TraesCS5D02G223800
		TraesCS5D02G235800
		TraesCS5D02G289400
		TraesCS5D02G291000
		TraesCS5D02G319600
		TraesCS5D02G331600
		TraesCS5D02G380200
		TraesCS5D02G388500
		TraesCS5D02G391100
		TraesCS5D02G450400
		TraesCS5D02G471300
		TraesCS5D02G489900
		TraesCS5D02G521500
		TraesCS5D02G551700
		TraesCS5D02G553700
		TraesCS5D02G564400
		TraesCS6A02G096200
		TraesCS6A02G120700
		TraesCS6A02G121400
		TraesCS6A02G202400
		TraesCS6A02G258800
		TraesCS6A02G259200
		TraesCS6A02G274400
		TraesCS6A02G288800
		TraesCS6A02G304300
		TraesCS6A02G349700
		TraesCS6A02G361600
		TraesCS6A02G362000
		TraesCS6A02G399600
		TraesCS6B02G124600
		TraesCS6B02G149100
		TraesCS6B02G149700
		TraesCS6B02G164200
		TraesCS6B02G198800
		TraesCS6B02G266600
		TraesCS6B02G286500
		TraesCS6B02G301900
		TraesCS6B02G318600
		TraesCS6B02G332400
		TraesCS6B02G382800
		TraesCS6B02G395000
		TraesCS6B02G439800
		TraesCS6D02G110700
		TraesCS6D02G111500
		TraesCS6D02G160300
		TraesCS6D02G240000
		TraesCS6D02G240300
		TraesCS6D02G254700
		TraesCS6D02G283700
		TraesCS6D02G332200
		TraesCS6D02G344900
		TraesCS6D02G345700
		TraesCS6D02G383800
		TraesCS7A02G025100
		TraesCS7A02G025200
		TraesCS7A02G144900
		TraesCS7A02G189900
		TraesCS7A02G247700
		TraesCS7A02G256500
		TraesCS7A02G257600
		TraesCS7A02G271500
		TraesCS7A02G296500
		TraesCS7A02G346900
		TraesCS7A02G391700
		TraesCS7A02G420500
		TraesCS7A02G428300
		TraesCS7A02G441900
		TraesCS7A02G458100
		TraesCS7A02G486700
		TraesCS7B02G047200
		TraesCS7B02G144100
		TraesCS7B02G154000
		TraesCS7B02G154600
		TraesCS7B02G189000
		TraesCS7B02G234600
		TraesCS7B02G293600
		TraesCS7B02G328500
		TraesCS7B02G340500
		TraesCS7B02G340600
		TraesCS7B02G343400
		TraesCS7B02G343500
		TraesCS7B02G390000
		TraesCS7B02G480500
		TraesCS7D02G043400
		TraesCS7D02G049800
		TraesCS7D02G082700
		TraesCS7D02G125200
		TraesCS7D02G146300
		TraesCS7D02G246300
		TraesCS7D02G257900
		TraesCS7D02G258600
		TraesCS7D02G271800
		TraesCS7D02G293200
		TraesCS7D02G387300
		TraesCS7D02G413200
		TraesCS7D02G420400
		TraesCS7D02G431200
		TraesCS7D02G433200
		TraesCS7D02G433400
		TraesCS7D02G473200
		TraesCSU02G011000
		TraesCSU02G056200
		TraesCSU02G068200
		TraesCSU02G068700
		TraesCSU02G152200
		TraesCSU02G152300
		TraesCS2A02G556200
		TraesCS2B02G586500
		TraesCS2D02G557400
		TraesCS4B02G381000
		TraesCS5A02G547400
2	3	TraesCS1A02G088100	ANK		At, Ce, Dr, Gm, Hs, Mm	Ankyrin repeats; protein-protein interactions (Bork, 1993)
		TraesCS1B02G107100
		TraesCS1D02G089400
3	43	TraesCS1A02G084200	Coiled-coil		At, Dd, Dr, Gm, Hs, Mm, Pf	Coiled-coil domain
		TraesCS1A02G141900
		TraesCS1A02G215300
		TraesCS1B02G101700
		TraesCS3D02G462600
		TraesCS1B02G219500
		TraesCS1B02G228800
		TraesCS1D02G085400
		TraesCS1D02G141000
		TraesCS1D02G217800
		TraesCS2A02G290100
		TraesCS2B02G306600
		TraesCS2D02G288000
		TraesCS3A02G467300
		TraesCS3B02G511800
		TraesCS3D02G459900
		TraesCS3D02G465000
		TraesCS3D02G466100
		TraesCS4A02G089200
		TraesCS4A02G101400
		TraesCS4B02G203200
		TraesCS4B02G215100
		TraesCS4D02G204100
		TraesCS4D02G215600
		TraesCS5A02G097000
		TraesCS5A02G189000
		TraesCS5B02G090100
		TraesCS5B02G194700
		TraesCS5D02G096500
		TraesCS5D02G096600
		TraesCS5D02G202000
		TraesCS6A02G084400
		TraesCS6A02G405400
		TraesCS6B02G118100
		TraesCS6B02G274100
		TraesCS6B02G449800
		TraesCS6D02G389100
		TraesCS7A02G442100
		TraesCS7A02G442300
		TraesCS7B02G340700
		TraesCS7D02G431100
		TraesCS7D02G431300
		TraesCSU02G113400
4.1	2	TraesCS6A02G145300	BRAP2, ZnF_UBP		At, Ce, Dd, Dm, Dr, Gm, Hs, Ld, Mm, Pf, Sc, Sp	BRCA1-associated protein 2 (Li et al., 1998), Ubiquitin C-terminal hydrolase-like zinc finger; ubiquitinbinding domain (Hershko et al., 1998)
		TraesCS6B02G173500
4.2	1	TraesCS6D02G134300	Coiled-coil, BRAP2, ZnF_UBP		At, Ce, Dd, Dm, Dr, Gm, Hs, Ld, Mm, Pf, Sc, Sp	See group 3, See group 4.1
5	1	TraesCS5B02G111900	Copine		At, Ce, Dd, Dm, Dr, Gm, Hs, Mm	Ca(2+)-dependent phospholipid-binding proteins (Tomsig et al., 2002)
6.1	544	TraesCS1A02G126200	Transmembrane		At, Ce, Ce, Dd, Dm, Dr, Gm, Hs, Mm, Sc	Transmembrane
		TraesCS1A02G137400
		TraesCS1A02G192600
		TraesCS1A02G274500
		TraesCS1A02G300400
		TraesCS1A02G300500
		TraesCS1B02G342100
		TraesCS1A02G346900
		TraesCS1A02G430800
		TraesCS1B02G000900
		TraesCS1B02G145400
		TraesCS1B02G152000
		TraesCS1B02G174400
		TraesCS1B02G284000
		TraesCS1B02G310500
		TraesCS1B02G323300
		TraesCS1B02G465300
		TraesCS1B02G465500
		TraesCS1D02G133300
		TraesCS1D02G296800
		TraesCS1D02G299800
		TraesCS2A02G039300
		TraesCS2A02G318300
		TraesCS2A02G372600
		TraesCS2A02G399700
		TraesCS2B02G389600
		TraesCS2B02G477500
		TraesCS2D02G235300
		TraesCS3A02G095400
		TraesCS3A02G179300
		TraesCS3A02G350500
		TraesCS3A02G410900
		TraesCS3B02G165100
		TraesCS3B02G313100
		TraesCS3B02G377500
		TraesCS3B02G397000
		TraesCS3B02G444200
		TraesCS3D02G024200
		TraesCS3D02G095600
		TraesCS3D02G147600
		TraesCS3D02G184200
		TraesCS3D02G338100
		TraesCS3D02G370200
		TraesCS4A02G128700
		TraesCS4A02G174500
		TraesCS4A02G174600
		TraesCS4A02G194200
		TraesCS4A02G415800
		TraesCS4A02G415900
		TraesCS4B02G099300
		TraesCS4B02G134900
		TraesCS4B02G142800
		TraesCS4B02G162300
		TraesCS4D02G119100
		TraesCS4D02G141200
		TraesCS4D02G177900
		TraesCS4D02G313200
		TraesCS4D02G313300
		TraesCS5A02G028000
		TraesCS5A02G028200
		TraesCS5A02G028300
		TraesCS5A02G028600
		TraesCS5A02G029200
		TraesCS5A02G136900
		TraesCS5A02G147900
		TraesCS5A02G183200
		TraesCS5A02G253700
		TraesCS5A02G308200
		TraesCS5A02G326900
		TraesCS5A02G354700
		TraesCS5A02G396000
		TraesCS5B02G069700
		TraesCS5B02G135600
		TraesCS5B02G144700
		TraesCS5B02G181400
		TraesCS5B02G308500
		TraesCS5B02G308600
		TraesCS5B02G308700
		TraesCS5B02G357000
		TraesCS5B02G400800
		TraesCS5D02G035700
		TraesCS5D02G035900
		TraesCS5D02G036400
		TraesCS5D02G073600
		TraesCS5D02G315200
		TraesCS5D02G315300
		TraesCS5D02G518700
		TraesCS6A02G172100
		TraesCS6A02G264300
		TraesCS6A02G298300
		TraesCS6B02G123500
		TraesCS6B02G123700
		TraesCS6B02G268900
		TraesCS6B02G269900
		TraesCS6B02G327800
		TraesCS6B02G378600
		TraesCS6B02G437700
		TraesCS6D02G086300
		TraesCS6D02G334900
		TraesCS7A02G210400
		TraesCS7A02G346400
		TraesCS7A02G346500
		TraesCS7A02G346700
		TraesCS7A02G347000
		TraesCS7A02G347700
		TraesCS7A02G348000
		TraesCS7A02G372900
		TraesCS7A02G373200
		TraesCS7A02G556200
		TraesCS7A02G556600
		TraesCS7A02G563700
		TraesCS7B02G112200
		TraesCS7B02G127400
		TraesCS7B02G234500
		TraesCS7B02G236100
		TraesCS7B02G236200
		TraesCS7B02G236700
		TraesCS7B02G253800
		TraesCS7B02G254300
		TraesCS7B02G255400
		TraesCS7B02G443600
		TraesCS7B02G475300
		TraesCS7B02G480600
		TraesCS7D02G020500
		TraesCS7D02G141500
		TraesCS7D02G157300
		TraesCS7D02G222100
		TraesCS7D02G349700
		TraesCS7D02G350200
		TraesCS7D02G514900
		TraesCS7D02G547300
		TraesCS7D02G554200
		TraesCS7D02G554400
		TraesCSU02G093700
		TraesCSU02G230000
		TraesCS1A02G002000
		TraesCS1A02G112600
		TraesCS1A02G118800
		TraesCS1A02G158400
		TraesCS1A02G201700
		TraesCS1A02G207000
		TraesCS1A02G215100
		TraesCS1A02G228500
		TraesCS1A02G231700
		TraesCS1A02G280300
		TraesCS1A02G295900
		TraesCS1A02G300600
		TraesCS1A02G311600
		TraesCS1A02G328300
		TraesCS1B02G128900
		TraesCS1B02G132800
		TraesCS1B02G138300
		TraesCS1B02G144400
		TraesCS1B02G216000
		TraesCS1B02G218700
		TraesCS1B02G220800
		TraesCS1B02G228600
		TraesCS1B02G242700
		TraesCS1B02G242800
		TraesCS1B02G289200
		TraesCS1B02G310700
		TraesCS1B02G323200
		TraesCS1B02G327600
		TraesCS1B02G361000
		TraesCS1B02G465700
		TraesCS1D02G004000
		TraesCS1D02G010300
		TraesCS1D02G112400
		TraesCS1D02G114200
		TraesCS1D02G119700
		TraesCS1D02G127300
		TraesCS1D02G128900
		TraesCS1D02G155700
		TraesCS1D02G205300
		TraesCS1D02G210300
		TraesCS1D02G217700
		TraesCS1D02G230300
		TraesCS1D02G230600
		TraesCS1D02G274500
		TraesCS1D02G279400
		TraesCS1D02G296300
		TraesCS1D02G296400
		TraesCS1D02G299900
		TraesCS1D02G300000
		TraesCS1D02G311600
		TraesCS1D02G311700
		TraesCS1D02G311900
		TraesCS1D02G330800
		TraesCS1D02G430500
		TraesCS1D02G439900
		TraesCS2A02G081500
		TraesCS2A02G109000
		TraesCS2A02G156000
		TraesCS2A02G156600
		TraesCS2A02G167300
		TraesCS2A02G299000
		TraesCS2A02G311800
		TraesCS2A02G395100
		TraesCS2A02G401400
		TraesCS2A02G448700
		TraesCS2A02G453200
		TraesCS2A02G455400
		TraesCS2A02G475800
		TraesCS2A02G501100
		TraesCS2B02G051700
		TraesCS2B02G126700
		TraesCS2B02G181500
		TraesCS2B02G182100
		TraesCS2B02G193500
		TraesCS2B02G315400
		TraesCS2B02G328600
		TraesCS2B02G336400
		TraesCS2B02G370700
		TraesCS2B02G413200
		TraesCS2B02G417700
		TraesCS2B02G419400
		TraesCS2B02G469500
		TraesCS2B02G474500
		TraesCS2B02G499500
		TraesCS2B02G529100
		TraesCS2D02G005100
		TraesCS2D02G037600
		TraesCS2D02G079500
		TraesCS2D02G098400
		TraesCS2D02G109100
		TraesCS2D02G161800
		TraesCS2D02G162400
		TraesCS2D02G174800
		TraesCS2D02G296900
		TraesCS2D02G310100
		TraesCS2D02G315900
		TraesCS2D02G351200
		TraesCS2D02G368800
		TraesCS2D02G392500
		TraesCS2D02G397200
		TraesCS2D02G398700
		TraesCS2D02G447900
		TraesCS2D02G452800
		TraesCS2D02G455800
		TraesCS2D02G475900
		TraesCS2D02G501500
		TraesCS3A02G022400
		TraesCS3A02G087900
		TraesCS3A02G120100
		TraesCS3A02G131500
		TraesCS3A02G139700
		TraesCS3A02G140000
		TraesCS3A02G182100
		TraesCS3A02G254400
		TraesCS3A02G278900
		TraesCS3A02G281400
		TraesCS3A02G293400
		TraesCS3A02G293500
		TraesCS3A02G344600
		TraesCS3A02G345400
		TraesCS3A02G365100
		TraesCS3A02G377100
		TraesCS3A02G410600
		TraesCS3B02G023000
		TraesCS3B02G023300
		TraesCS3B02G103300
		TraesCS3B02G111000
		TraesCS3B02G139600
		TraesCS3B02G164600
		TraesCS3B02G164700
		TraesCS3B02G164800
		TraesCS3B02G164900
		TraesCS3B02G212200
		TraesCS3B02G286400
		TraesCS3B02G315100
		TraesCS3B02G328200
		TraesCS3B02G336200
		TraesCS3B02G376500
		TraesCS3B02G383200
		TraesCS3B02G409700
		TraesCS3B02G443900
		TraesCS3B02G444100
		TraesCS3B02G444300
		TraesCS3D02G088100
		TraesCS3D02G088200
		TraesCS3D02G122200
		TraesCS3D02G147100
		TraesCS3D02G147200
		TraesCS3D02G147400
		TraesCS3D02G147500
		TraesCS3D02G147700
		TraesCS3D02G147800
		TraesCS3D02G255300
		TraesCS3D02G279200
		TraesCS3D02G293200
		TraesCS3D02G293300
		TraesCS3D02G301500
		TraesCS3D02G339500
		TraesCS3D02G344500
		TraesCS3D02G358300
		TraesCS3D02G405200
		TraesCS3D02G405400
		TraesCS4A02G053400
		TraesCS4A02G112500
		TraesCS4A02G137300
		TraesCS4A02G137800
		TraesCS4A02G156600
		TraesCS4A02G174400
		TraesCS4A02G183700
		TraesCS4A02G220900
		TraesCS4A02G290600
		TraesCS4A02G338900
		TraesCS4B02G023600
		TraesCS4B02G121100
		TraesCS4B02G143100
		TraesCS4B02G164000
		TraesCS4B02G167400
		TraesCS4B02G191600
		TraesCS4B02G199100
		TraesCS4B02G208600
		TraesCS4B02G251200
		TraesCS4B02G270600
		TraesCS4B02G316600
		TraesCS4B02G316700
		TraesCS4B02G322200
		TraesCS4B02G361300
		TraesCS4D02G021200
		TraesCS4D02G095800
		TraesCS4D02G129700
		TraesCS4D02G141100
		TraesCS4D02G152900
		TraesCS4D02G169900
		TraesCS4D02G170000
		TraesCS4D02G192800
		TraesCS4D02G209300
		TraesCS4D02G251200
		TraesCS4D02G318800
		TraesCS5A02G010000
		TraesCS5A02G027500
		TraesCS5A02G028400
		TraesCS5A02G028500
		TraesCS5A02G028700
		TraesCS5A02G049400
		TraesCS5A02G062400
		TraesCS5A02G129900
		TraesCS5A02G145800
		TraesCS5A02G198500
		TraesCS5A02G248300
		TraesCS5A02G271600
		TraesCS5A02G308300
		TraesCS5A02G326800
		TraesCS5A02G336400
		TraesCS5A02G354500
		TraesCS5A02G354600
		TraesCS5A02G354800
		TraesCS5A02G372600
		TraesCS5A02G426200
		TraesCS5A02G470400
		TraesCS5A02G494500
		TraesCS5B02G007600
		TraesCS5B02G026700
		TraesCS5B02G054600
		TraesCS5B02G129800
		TraesCS5B02G197200
		TraesCS5B02G246000
		TraesCS5B02G252600
		TraesCS5B02G271900
		TraesCS5B02G335400
		TraesCS5B02G356800
		TraesCS5B02G356900
		TraesCS5B02G374700
		TraesCS5B02G428100
		TraesCS5B02G483000
		TraesCS5B02G548200
		TraesCS5D02G014800
		TraesCS5D02G035300
		TraesCS5D02G036300
		TraesCS5D02G036500
		TraesCS5D02G060200
		TraesCS5D02G137400
		TraesCS5D02G144900
		TraesCS5D02G146400
		TraesCS5D02G188300
		TraesCS5D02G204500
		TraesCS5D02G255200
		TraesCS5D02G279300
		TraesCS5D02G333100
		TraesCS5D02G333200
		TraesCS5D02G341100
		TraesCS5D02G361800
		TraesCS5D02G361900
		TraesCS5D02G362000
		TraesCS5D02G362100
		TraesCS5D02G382200
		TraesCS5D02G405300
		TraesCS5D02G434200
		TraesCS5D02G483100
		TraesCS5D02G535300
		TraesCS6A02G001000
		TraesCS6A02G023700
		TraesCS6A02G050800
		TraesCS6A02G055100
		TraesCS6A02G095500
		TraesCS6A02G095600
		TraesCS6A02G236100
		TraesCS6A02G239000
		TraesCS6A02G255700
		TraesCS6A02G256500
		TraesCS6A02G261400
		TraesCS6A02G262500
		TraesCS6A02G290900
		TraesCS6A02G291000
		TraesCS6A02G308200
		TraesCS6A02G346000
		TraesCS6A02G352200
		TraesCS6A02G397900
		TraesCS6B02G005200
		TraesCS6B02G032400
		TraesCS6B02G067200
		TraesCS6B02G178500
		TraesCS6B02G264500
		TraesCS6B02G288700
		TraesCS6B02G289700
		TraesCS6B02G291300
		TraesCS6B02G321500
		TraesCS6B02G336900
		TraesCS6B02G379400
		TraesCS6B02G385100
		TraesCS6B02G449700
		TraesCS6B02G467800
		TraesCS6D02G005100
		TraesCS6D02G027000
		TraesCS6D02G039100
		TraesCS6D02G140100
		TraesCS6D02G218600
		TraesCS6D02G221300
		TraesCS6D02G236900
		TraesCS6D02G237700
		TraesCS6D02G242100
		TraesCS6D02G243200
		TraesCS6D02G250600
		TraesCS6D02G272200
		TraesCS6D02G272300
		TraesCS6D02G278100
		TraesCS6D02G287400
		TraesCS6D02G328700
		TraesCS6D02G382100
		TraesCS6D02G382200
		TraesCS6D02G389000
		TraesCS6D02G405300
		TraesCS7A02G023300
		TraesCS7A02G129900
		TraesCS7A02G152600
		TraesCS7A02G156900
		TraesCS7A02G190800
		TraesCS7A02G205000
		TraesCS7A02G220000
		TraesCS7A02G253700
		TraesCS7A02G273000
		TraesCS7A02G340400
		TraesCS7A02G346800
		TraesCS7A02G347100
		TraesCS7A02G347200
		TraesCS7A02G347800
		TraesCS7A02G347900
		TraesCS7A02G348100
		TraesCS7A02G348200
		TraesCS7A02G352100
		TraesCS7A02G463200
		TraesCS7A02G478200
		TraesCS7A02G503800
		TraesCS7A02G526000
		TraesCS7A02G534800
		TraesCS7A02G551400
		TraesCS7A02G555800
		TraesCS7A02G556000
		TraesCS7A02G556400
		TraesCS7A02G556500
		TraesCS7A02G556700
		TraesCS7B02G029900
		TraesCS7B02G056400
		TraesCS7B02G061100
		TraesCS7B02G094900
		TraesCS7B02G095700
		TraesCS7B02G112300
		TraesCS7B02G117100
		TraesCS7B02G150000
		TraesCS7B02G171000
		TraesCS7B02G176700
		TraesCS7B02G235200
		TraesCS7B02G235300
		TraesCS7B02G235400
		TraesCS7B02G235500
		TraesCS7B02G235600
		TraesCS7B02G236000
		TraesCS7B02G236600
		TraesCS7B02G252000
		TraesCS7B02G276000
		TraesCS7B02G327800
		TraesCS7B02G363900
		TraesCS7B02G371200
		TraesCS7B02G380600
		TraesCS7B02G452400
		TraesCS7B02G480700
		TraesCS7B02G480900
		TraesCS7B02G481000
		TraesCS7B02G481100
		TraesCS7D02G021000
		TraesCS7D02G022600
		TraesCS7D02G129000
		TraesCS7D02G154300
		TraesCS7D02G191100
		TraesCS7D02G191800
		TraesCS7D02G212200
		TraesCS7D02G252300
		TraesCS7D02G273100
		TraesCS7D02G282300
		TraesCS7D02G330600
		TraesCS7D02G330800
		TraesCS7D02G330900
		TraesCS7D02G331000
		TraesCS7D02G331100
		TraesCS7D02G331200
		TraesCS7D02G331300
		TraesCS7D02G331800
		TraesCS7D02G331900
		TraesCS7D02G332000
		TraesCS7D02G332200
		TraesCS7D02G332500
		TraesCS7D02G332600
		TraesCS7D02G332700
		TraesCS7D02G370800
		TraesCS7D02G420000
		TraesCS7D02G451000
		TraesCS7D02G457000
		TraesCS7D02G465600
		TraesCS7D02G522000
		TraesCS7D02G537300
		TraesCS7D02G538000
		TraesCS7D02G554000
		TraesCS7D02G554100
		TraesCS7D02G554300
		TraesCS7D02G554500
		TraesCS7D02G554600
		TraesCS7D02G554700
		TraesCSU02G109900
		TraesCSU02G121400
		TraesCSU02G200100
		TraesCSU02G211400
6.2	6	TraesCS7B02G442100	Transmembrane, Coiled-coil		At, Dd, Dm, Dr, Gm, Hs, Mm	See group 6.1, See group 3
		TraesCS5B02G374600
		TraesCS7D02G513500
		TraesCS5A02G372500
		TraesCS5D02G382100
		TraesCS7A02G524600
7.1	8	TraesCS2A02G546000	IBR		At, Ce, Dd, Dm, Dr, Gm, Hs, Ld, Mm, Sp	IBR, In between ring fingers, cysteine-rich (C6HC) zinc finger domain
		TraesCS2B02G144500
		TraesCS2B02G576800
		TraesCS2D02G125100
		TraesCS5B02G223400
		TraesCS7D02G415800
		TraesCS2A02G545900
		TraesCS2D02G547100
7.2	1	TraesCS2D02G187100	IBR, signal peptide		At, Ce, Dd, Dm, Dr, Gm, Hs, Mm, Sp	See group 7.1, Signal peptide
8	3	TraesCS1A02G177600	Coiled-coil, KISc		At, Ce, Dd, Dm, Dr, Gm, Hs, Mm	See group 3, Kinesin motor domain; ATPase activity, role in cell division and organelle transport (Block, 1998)
		TraesCS1B02G202600
		TraesCS1D02G176100
9.1	1	TraesCS1B02G074500	HELICc		At, Cd, Ce, Dd, Dm, Dr, Gm, Hs, Ld, Mm, Pf, Sc, Sco, So, Sp, Sp	Helicase superfamily c-terminal domain; helicase activity; ATP binding; nucleotide-binding (Caruthers et al., 2000)
9.2	4	TraesCS2A02G224300	DEXDc, HELICc		At, Ce, Dd, Dm, Dr, Gm, Hs, Ld, Mm	DEAD-like helicases; ATP binding (Tanner et al., 2001), See group 9.1
		TraesCS2B02G274500
		TraesCS2D02G230600
		TraesCS2D02G479100
9.3	9	TraesCS2A02G145200	DEXDc, HELICc, HIRAN		At, Cd, Ce, Dd, Dm, Dr, Gm, Hs, Ld, Mm, Pf, Sc, Sp, Spn	See group 9.2, See group 9.1, found in N-terminal regions of SWI2/SNF2 ptoteins (Iyyer et al,2006)
		TraesCS2B02G170200
		TraesCS2D02G148900
		TraesCS6A02G117900
		TraesCS6B02G146100
		TraesCS6D02G107900
		TraesCS2A02G072700
		TraesCS2B02G086700
		TraesCS2D02G071800
10	1	TraesCS1D02G002400	PHD, SRA		At, Gm, Dr, Mm, Hs, Dm, Pf, Ld, Dr, Sco	Plant homeodomain C4HC3 type (Lu et al., 2002), SET and RING finger associated domain (Elisabetta et al., 2004)
11.1	18	TraesCS3A02G414400	VWA		At, Ce, Dd, Dr, Gm, Hs, Ld, Mm	Von Willebrand factor (vWF) type A domain (Whittaker and Hynes, 2002)
		TraesCS3A02G503300
		TraesCS3A02G503400
		TraesCS3B02G449200
		TraesCS3B02G566700
		TraesCS3B02G566800
		TraesCS3D02G408900
		TraesCS3D02G509900
		TraesCS3D02G510000
		TraesCS7A02G308900
		TraesCS7A02G381200
		TraesCS7A02G381300
		TraesCS7B02G134400
		TraesCS7B02G283100
		TraesCS7B02G283200
		TraesCS7D02G305600
		TraesCS7D02G377500
		TraesCS7D02G377600
11.2	1	TraesCS5D02G122000	Signal peptide, VWA		At, Ce, Dd, Dr, Gm, Hs, Ld, Mm	See group 7.2, See group 11.1
12	1	TraesCS3D02G079000	Coiled-coil, TPR_7		At, Ce, Dd, Dm, Dr, Gm, Hs, Ld, Mm, Pf	See group 3, TPR_7
13.1	26	TraesCS1A02G162400	Zinc_ribbon_9		At, Ce, Dd, Dm, Dr, Gm, Hs, Mm, Pf, Sp	Zinc-binding ribbon domain
		TraesCS1B02G179000
		TraesCS1B02G316300
		TraesCS1D02G159200
		TraesCS1D02G305300
		TraesCS3A02G189200
		TraesCS3A02G330900
		TraesCS3A02G440000
		TraesCS3B02G218400
		TraesCS3B02G361000
		TraesCS3B02G474100
		TraesCS3D02G192700
		TraesCS3D02G324300
		TraesCS3D02G432800
		TraesCS4A02G129800
		TraesCS4A02G499200
		TraesCS4B02G174800
		TraesCS4D02G176700
		TraesCS6A02G330700
		TraesCS6B02G361600
		TraesCS6D02G309800
		TraesCS7A02G211800
		TraesCS7B02G074800
		TraesCS7B02G118700
		TraesCS7D02G000400
		TraesCS7D02G213400
13.2	3	TraesCS5A02G467700	Zinc_ribbon_9, Coiled-coil		At, Dd, Dm, Dr, Gm, Hs, Mm, Pf, Sp	See group 13.1, See group 3
		TraesCS5B02G480100
		TraesCS5D02G480800
13.3	2	TraesCS7A02G169600	Zinc_ribbon_9, Transmembrane		At, Ce, Dd, Dm, Dr, Gm, Hs, Mm, Pf	See group 13.1, See group 6.1
		TraesCS7D02G170800
14	1	TraesCS7A02G005100	NB-ARC		At, Gm	Signalling motif found in bacteria and eukaryotes (Van der Biezen et al., 1998)
15	3	TraesCS1A02G341400	DUF4792, DUF4793, Signal peptide		At, Dd, Dm, Dr, Gm, Hs, Ld, Mm	Domain of unknown function approximately 70 residues, Domain of unknown function approximately 110 residues, See group 7.2
		TraesCS1B02G354100
		TraesCS1D02G343700
16	8	TraesCS1A02G029800	DUF1117, Zinc_ribbon_9		At, Dd, Dm, Dr, Gm, Hs, Mm, Pf	Domain of unknown function, See group 13.1
		TraesCS1B02G036900
		TraesCS1D02G030300
		TraesCS3B02G595200
		TraesCS3D02G532300
		TraesCS4A02G095800
		TraesCS4B02G209100
		TraesCS4D02G209500
17.1	1	TraesCS2B02G577000	IBR, Transmembrane		At, Ce, Dd, Dm, Dr, Gm, Hs, Ld, Mm, Sp	See group 7.1, See group 6.1
17.2	1	TraesCS2D02G547300	IBR, Signal peptide, Transmembrane		At, Ce, Dd, Dm, Dr, Gm, Hs, Ld, Mm, Sp	See group 7.1, See group 7.2, See group 6.1
18	3	TraesCS4A02G162000	LON_substr_bdg		At, Ce, Dm, Dr, Gm, Hs, Mm, Pa, Pf, Sh, Sp	ATP-dependent protease La (LON) domain; ATP- dependent Ser peptidases (Van Dyck et al., 1994)
		TraesCS4B02G151200
		TraesCS4D02G155700
19	9	TraesCS4A02G117900	PHD		At, Ce, Dd, Dm, Dr, Gm, Hs, Mm, Pf, Sp	See group 10
		TraesCS1D02G103800
		TraesCS4D02G187800
		TraesCS7A02G212900
		TraesCS7A02G268500
		TraesCS7B02G163800
		TraesCS7D02G214800
		TraesCS7D02G266300
		TraesCS4B02G186500
20.1	1	TraesCS7B02G226400	PA, Transmembrane		At, Ce, Dm, Dr, Gm, Hs, Mm	See group 6.1
20.2	5	TraesCS2B02G625300	PA, signal peptide, Transmembrane		At, Ce, Dm, Dr, Gm, Hs, Mm, Sp	See group 7.2, See group 6.1
		TraesCS2A02G564000
		TraesCS2D02G574200
		TraesCS7A02G325800
		TraesCS7D02G322500
21.1	19	TraesCS1B02G156500	Signal peptide		At, Ce, Dm, Dr, Gm, Hs, Mm	See group 7.2
		TraesCS4A02G468600
		TraesCS4B02G176000
		TraesCS4B02G176100
		TraesCS5D02G035800
		TraesCS5D02G036200
		TraesCS7A02G024600
		TraesCSU02G176500
		TraesCSU02G176600
		TraesCSU02G195400
		TraesCSU02G220900
		TraesCS1D02G138900
		TraesCS3B02G060000
		TraesCS4A02G464300
		TraesCS7A02G300000
		TraesCS7B02G188200
		TraesCS7D02G023000
		TraesCS7D02G023100
		TraesCS7D02G295800
21.2	43	TraesCS2B02G336300	Signal peptide, Transmembrane		At, Ce, Dd, Dm, Dr, Gm, Hs, Mm, Sp, Sp	See group 7.2, See group 6.1
		TraesCS1D02G430400
		TraesCS2A02G099300
		TraesCS2D02G315800
		TraesCS3A02G459700
		TraesCS3D02G186800
		TraesCS4B02G304400
		TraesCS5B02G442500
		TraesCS6A02G315600
		TraesCS1A02G422300
		TraesCS1A02G444900
		TraesCS1B02G479700
		TraesCS1D02G453000
		TraesCS2A02G232200
		TraesCS2A02G318200
		TraesCS2A02G352900
		TraesCS2B02G115500
		TraesCS2B02G250800
		TraesCS2D02G232900
		TraesCS3B02G499500
		TraesCS3D02G452500
		TraesCS3D02G495500
		TraesCS4A02G034600
		TraesCS4A02G104900
		TraesCS4A02G404600
		TraesCS4D02G200100
		TraesCS4D02G302600
		TraesCS5A02G248100
		TraesCS5B02G245800
		TraesCS5D02G254900
		TraesCS5D02G382000
		TraesCS5D02G446700
		TraesCS6A02G122800
		TraesCS6A02G420200
		TraesCS6B02G151000
		TraesCS6B02G346000
		TraesCS6D02G087300
		TraesCS6D02G113000
		TraesCS6D02G294800
		TraesCS7A02G176700
		TraesCS7A02G556100
		TraesCS7B02G081700
		TraesCS7D02G178000
21.3	2	TraesCS3A02G051000	Signal peptide, Transmembrane, Coiled-coil		At, Gm	See group 7.2, See group 6.1, See group 3
		TraesCS3D02G050600
22	6	TraesCS1A02G025700	PHD, BRCT		At, Ce, Dd, Dm, Dr, Gm, HS, Ld, Mm, Sp	See group 10
		TraesCS1A02G329600
		TraesCS1B02G032600
		TraesCS1B02G343100
		TraesCS1D02G026100
		TraesCS1D02G331700
23	3	TraesCS2A02G094000	PHD, Coiled-coil, AT_hook		At, Dd, Dr, Gm, Hs, Mm	See group 10, See group 3
		TraesCS2B02G108800
		TraesCS2D02G092600
24.1	2	TraesCS1A02G143300	Zinc_ribbon_6		At, Ce, Dd, Dm, Dr, Gm, Hs, Mm, Pf, Sc, Sp	Zinc-ribbon finger, each pair of zinc-ligands coming from more-or-less either side of two knuckles (Sheng et al., 2008)
		TraesCS5A02G095000
24.2	8	TraesCS1D02G142100	Zinc_ribbon_6, zf-CHY		At, Ce, Dd, Dm, Dr, Gm, Hs, Pf, Sc, Sp	See group 24.1, Zinc ion binding; function unknown(Leng et al, 2003)
		TraesCS3B02G323600
		TraesCS3D02G288700
		TraesCS4A02G249200
		TraesCS4B02G065500
		TraesCS4D02G064500
		TraesCS5B02G101200
		TraesCS5D02G107600
24.3	3	TraesCS1A02G374800	Zinc_ribbon_6, zf-CHY, Hemerythrin		At, Ce, Dd, Dm, Dr, Gm, Hs, Mm, Sp	See group 24.1, See group 24.2, responsible for oxygen (O2) transport in the marine invertebrate
		TraesCS1B02G395000
		TraesCS1D02G382000
25	1	TraesCS3A02G288900	ZnF_C2H2		At, Sp, Dd, Dm, Dr, Gm, Hs, Mm	C2H2-type zinc finger, binds to DNA, RNA and protein targets (Scot et al, 2000)
26	9	TraesCS4A02G082400	ZnF_C3H1		At, Hs, Ce, Dd, Dm, Dr, Gm, Ld, Mm, Pf, Sc, Sp	Zinc-finger domain C-x8-C-x5-C-x3-H type; nucleic acid binding (Worthington et al., 1996)
		TraesCS4B02G221600
		TraesCS4D02G222000
		TraesCS6B02G296000
		TraesCS6B02G310500
		TraesCS7A02G228200
		TraesCS7B02G191500
		TraesCS6D02G262500
		TraesCS7D02G226400
27	3	TraesCS6B02G255500	ZnF_ZZ		At, Dd, Dm, Dr, Gm, Hs, Mm, Pf, Sp	Zinc-finger domain C-x2-C-x5-C-x2-C type (Ponting et al., 1996)
		TraesCS6A02G226100
		TraesCS6D02G209000
28	3	TraesCS2A02G446100	IBR, RWD, ZnF_C2HC		At, Ce, Dd, Dm, Dr, Gm, Hs, Mm, Sc, Sp	See group 7.1, function in protein interaction (Tobias et al., 2002), See group 6.1
		TraesCS2B02G467200
		TraesCS2D02G445000
29.1	1	TraesCS1B02G007900	SRA, Coiled-coil		At, Dr, Dra, Gm, Hs, Mm, Sc, Sc	See group 10, See group 3
29.2	1	TraesCS1A02G005700	Coiled-coil, PHD, SRA		At, Gm, Mm, Hs, Dr, Dra, Sco	See group 3, See group 10, See group 10
30	6	TraesCS5D02G213300	Tmemb_185A		At, Ce, Dd, Dm, Dr, Gm, Hs, Ld, Mm	Transmembrane Fragile-X-F protein, linked to FragileXF syndrome (Shaw et al, 2002)
		TraesCS5A02G207100
		TraesCS5B02G205500
		TraesCS4A02G271200
		TraesCS4B02G042900
		TraesCS4D02G040200
31.1	20	TraesCS1A02G146700	Vwaint, VWA		At, Ce, Dd, Dm, Dr, Gm, Hs, Ma, Mm, Pf, Sc, Sh, Sp	Lies between the N-terminal VWA domain and the more C-terminal 'Vint'-type Hint domain (Burglin et al., 2008), See group 11.1
		TraesCS1B02G164800
		TraesCS1B02G456800
		TraesCS1D02G144900
		TraesCS1D02G433500
		TraesCS2A02G358400
		TraesCS2B02G377900
		TraesCS2D02G357400
		TraesCS4B02G344100
		TraesCS4D02G339200
		TraesCS4D02G339300
		TraesCS5A02G512800
		TraesCS5D02G472700
		TraesCS6A02G227300
		TraesCS6A02G375500
		TraesCS6B02G254400
		TraesCS6B02G413100
		TraesCS6D02G207700
		TraesCS6D02G360000
		TraesCS7A02G423300
31.2	3	TraesCS2A02G364100	Vwaint, Signal peptide, VWA		At, Ce, Dm, Dr, Gm, Hs, Ld, Ma, Mm, Pf, Sc, So, Sp	See group 31.1, See group 7.2, See group 11.1
		TraesCS2B02G382300
		TraesCS2D02G361900
31.3	2	TraesCS4B02G344200	Coiled-coil, Vwaint, VWA		At, Dr, Gm, Hs, Ma, Mm, Sco, So, Ssp.	See group 3, See group 31.1, See group 11.1
		TraesCS5A02G513000
32.1	4	TraesCS3B02G567600	Transmembrane, DUF1232		At, Ce, Dd, Dm, Dr, Gm, Hs, Ld, Mm, Pf, Sc	See group 6.1, Domain of unknown function representing a conserved region of approximately 60 residues
		TraesCS3D02G511300
		TraesCS4A02G352200
		TraesCS5B02G519400
32.2	23	TraesCS1A02G206100	Transmembrane, DUF3675		At, Ce, Dd, Dr, Gm, Hs, Mm	See group 6.1, Domain of unknown function approximately 120 amino acids in length
		TraesCS1D02G209400
		TraesCS3B02G019200
		TraesCS3B02G432700
		TraesCS3D02G264100
		TraesCS3D02G393800
		TraesCS5D02G239200
		TraesCS1A02G225700
		TraesCS1A02G378100
		TraesCS1B02G219700
		TraesCS1B02G238900
		TraesCS1B02G398900
		TraesCS1D02G226900
		TraesCS3A02G025800
		TraesCS3A02G264000
		TraesCS3A02G399700
		TraesCS3B02G297400
		TraesCS3D02G019900
		TraesCS4A02G164100
		TraesCS4B02G149000
		TraesCS4D02G147800
		TraesCS5A02G228400
		TraesCS5B02G227200
33	2	TraesCS2A02G227400	Transmembrane, CUE		At, Ce, Dd, Dm, Dr, Gm, Hs, Ld, MM, Pf, Sc, Sp	See group 6.1, Involved in binding ubiquitin-conjugating enzymes; ubiquitin-binding motif (Kang et al., 2003)
		TraesCS2B02G255300
34.1	3	TraesCS1A02G263800	WD40		At, Ce, Dd, Dm, Dr, Gm, Hs, Ma, Mm, Sc, Sp, Ssp.	Found as tandem repeats each containing a central Trp/Asp motif; Phospho-Ser/Thr-binding domain (Yaffe and Elia, 2001)
		TraesCS1B02G274400
		TraesCS1D02G263900
34.2	3	TraesCS6A02G326100	WD40, Coiled-coil		At, Ce, Dd, Dm, Dr, Gm, Hs, Ld, Ma, Mm, Sc, Sp	See group 34.1, See group 3
		TraesCS6B02G356400
		TraesCS6D02G305800
35	2	TraesCS2D02G141100	GIDE, Signal peptide		At, Dd, Dm, Dr, Gm, Hs, Ld, Mm	E3 ubiquitin ligase involved in inducing apoptosis (Zhang et al., 2008), See group 7.2
		TraesCS2B02G162000
36	3	TraesCS4A02G011000	GIDE, Transmembrane		At, Ce, Dd, Dm, Dr, Gm, HS, Ld, Mm, Pf	See group 35, See group 6.1
		TraesCS4B02G293400
		TraesCS4D02G292000
*Species having similar domain architecture in RING proteins determined by NCBI BLASTp search in model organisms (landmark) database only. At, Arabidopsis thaliana; Cd, Clostridioides difficile; Ce, C. elegans; Dd, Dictyostelium discoideum; Dm, Drosophila melanogaster; Dr, Danio rerio; Dra, Deinococcus radiodurans; Gm, Glycine max; Hs, Homo sapiens; Ld, Leishmania donovani ; Ma, Microcystis aerug…
References
Tomsig JL, Creutz CE; , Cell Mol Life Sci 2002;59:1467-1477.: Copines: a ubiquitous family of Ca(2+)-dependent phospholipid-binding proteins.
Lorick KL, Jensen JP, Fang S, Ong AM, Hatakeyama S, Weissman AM (1999) RING fingers mediate ubiquitin-conjugating enzyme (E2)-dependent ubiquitination. Proc Natl Acad Sci U S A 96:11364-11369
Bork P (1993) Hundreds of ankyrin-like repeats in functionally diverse proteins: mobile modules that cross phyla horizontally? Proteins 17:363-374
Li S, Ku CY, Farmer AA, Cong YS, Chen CF, Lee WH (1998) Identification of a novel cytoplasmic protein that specifically binds to nuclear localization signal motifs. J Biol Chem 273:6183-6189
Hershko A, Ciechanover A (1998) The ubiquitin system. Annu Rev Biochem 67:425-479
Block SM (1998) Kinesin: what gives? Cell 93:5-8
Caruthers JM, Johnson ER, McKay DB (2000) Crystal structure of yeast initiation factor 4A, a DEAD-box RNA helicase. Proc Natl Acad Sci U S A 97:13080-13085
N.Kyle Tanner, Patrick Linder ; DExD/H Box RNA Helicases: From Generic Motors to Specific Dissociation Functions, Molecular Cell, Volume 8, Issue 2, 2001, Pages 251-262,ISSN 1097-2765.
Iyer, Lakshminarayan M.Babu, Madan Aravind, L.; The HIRAN Domain and Recruitment of Chromatin Remodeling and Repair activities to Damaged DNA (2006), Cell Cycle,775-782,VoL-5.
Lu Z, Xu S, Joazeiro C, Cobb MH, Hunter T (2002) The PHD domain of MEKK1 acts as an E3 ubiquitin ligase and mediates ubiquitination and degradation of ERK1/2. Mol Cell 9:945-956
Citterio Elisabetta, Papait Roberto, Nicassio Francesco,Vecchi Manuela, Gomiero Paola, Mantovani Roberto, Di Fiore Pier Paolo, Bonapace Ian Marc (2004); Np95 Is a Histone-Binding Protein Endowed with Ubiquitin Ligase Activity; Molecular and Cellular Biology, 2526-2535,VoL-24.
Whittaker CA, Hynes RO (2002) Distribution and evolution of von Willebrand/integrin A domains: widely dispersed domains with roles in cell adhesion and elsewhere. Mol Biol Cell 13:3369-3387
Van der Biezen EA, Jones JD; The NB-ARC domain: a novel signalling motif shared by plant resistance gene products and regulators of cell death in animals.Curr Biol 1998;8:226-227.
Van Dyck L, Pearce DA, Sherman F (1994) PIM1 encodes a mitochondrial ATP-dependent protease that is required for mitochondrial function in the yeast Saccharomyces cerevisiae. J Biol Chem 269:238-242
Sheng Y, Laister RC, Lemak A, Wu B, Tai E, Duan S, Lukin J, Sunnerhagen M, Srisailam S, Karra M, Benchimol S, Arrowsmith CH;, Nat Struct Mol Biol. 2008;15:1334-1342.: Molecular basis of Pirh2-mediated p53 ubiquitylation
Leng RP, Lin Y, Ma W, Wu H, Lemmers B, Chung S, Parant JM, Lozano G, Hakem R, Benchimol S (2003) Pirh2, a p53-induced ubiquitin-protein ligase, promotes p53 degradation. Cell 112:779-791
Scot A. Wolfe, Lena Nekludova and Carl O. Pabo; DNA Recognition by Cys2His2 Zinc Finger Proteins, 2000;Annual Review of Biophysics and Biomolecular Structure, 183-212.
Ester Carballo*, Wi S. Lai*, Perry J. Blackshear†, 14 Aug 1998: Feedback Inhibition of Macrophage Tumor Necrosis Factor-α Production by Tristetraprolin , Science, Vol. 281, Issue 5379, pp. 1001-1005.
Karim Hnia, Dora Zouiten, Sonia Cantel, Delphine Chazalette, Gérald Hugon, Jean-Alain Fehrentz, Ahmed Masmoudi, Ann Diment, Janice Bramham, Dominique Mornet, and Steve J. Winder∥,2007 Feb 1;ZZ domain of dystrophin and utrophin: topology and mapping of a β-dystroglycan interaction site, Biochem J.; 401(Pt 3): 667–677.
Tobias Doerks, Richard R. Copley, Jörg Schultz, Chris P. Ponting, and Peer Bork,2002 Jan; Systematic Identification of Novel Protein Domain Families Associated with Nuclear Functions,Genome Res.; 12(1): 47–56.
Shaw MA, Chiurazzi P, Romain DR, Neri G, Gecz J; , Eur J Hum Genet. 2002;10:767-772.: A novel gene, FAM11A, associated with the FRAXF CpG island is transcriptionally silent in FRAXF full mutation
Burglin TR;, BMC Genomics. 2008;9:127.: Evolution of hedgehog and hedgehog-related genes, their origin from Hog proteins in ancestral eukaryotes and discovery of a novel Hint motif.
Kang RS, Daniels CM, Francis SA, Shih SC, Salerno WJ, Hicke L, Radhakrishnan I (2003) Solution structure of a CUE-ubiquitin complex reveals a conserved mode of ubiquitin binding. Cell 113:621-630
Yaffe MB, Elia AE (2001) Phosphoserine/threonine-binding domains. Curr Opin Cell Biol 13:131-138
Zhang B, Huang J, Li HL, Liu T, Wang YY, Waterman P, Mao AP, Xu LG, Zhai Z, Liu D, Marrack P, Shu HB;, Cell Res. 2008;18:900-910.: GIDE is a mitochondrial E3 ubiquitin ligase that induces apoptosis and slows growth
Ponting CP, Blake DJ, Davies KE, Kendrick-Jones J, Winder SJ (1996) ZZ and TAZ: new putative zinc fingers in dystrophin and other proteins. Trends Biochem Sci 21:11-13
Worthington MT, Amann BT, Nathans D, Berg JM (1996) Metal binding properties and secondary structure of the zinc-binding domain of Nup475. Proc Natl Acad Sci U S A 93:13754-13759
