# Supplementary material for: Genome-wide analysis of RING-type E3 ligase family identifies potential candidates regulating high amylose starch biosynthesis in wheat (Triticum aestivum L.)
Source: Sci Rep. 2021 Jun 1;11:11461. doi: 10.1038/s41598-021-90685-7 (PMC8169666; doi:10.1038/s41598-021-90685-7)
Supplement: Supplementary file 3 — Supplementary Table S6. [file 41598_2021_90685_MOESM3_ESM.xlsx]

## Sheet: unique variants HA
Supplementray Table S6B: different type of variants identified in 202 RING finger genes out of 698 RING finger in ' TAC 75' (HA)mutant line with reference to parent variety 'C 306'
Gene Id	POS	Reference	Altered	Variant type	Variant effect
TraesCS1B02G000800	1203778	A	T	3_prime_UTR_variant	MODIFIER
TraesCS1D02G026100	10666344	T	C	3_prime_UTR_variant	MODIFIER
TraesCS1D02G026100	10666345	G	C	3_prime_UTR_variant	MODIFIER
TraesCS1D02G026100	10666373	A	G	3_prime_UTR_variant	MODIFIER
TraesCS1D02G026100	10666389	T	G	3_prime_UTR_variant	MODIFIER
TraesCS1D02G217800	303294405	T	A	3_prime_UTR_variant	MODIFIER
TraesCS2A02G556200	760564780	A	G	3_prime_UTR_variant	MODIFIER
TraesCS2A02G586800	777256615	T	TA	3_prime_UTR_variant	MODIFIER
TraesCS2B02G542200	738686915	AA	AACTA	3_prime_UTR_variant	MODIFIER
TraesCS3A02G103000	66507092	C	G	3_prime_UTR_variant	MODIFIER
TraesCS3A02G439800	682976358	GA	G	3_prime_UTR_variant	MODIFIER
TraesCS3B02G218500	261788012	TATAA	T	3_prime_UTR_variant	MODIFIER
TraesCS5A02G207000	417896420	TG	T	3_prime_UTR_variant	MODIFIER
TraesCS5B02G129800	241169168	T	C	3_prime_UTR_variant	MODIFIER
TraesCS7D02G000400	365994	G	A	3_prime_UTR_variant	MODIFIER
TraesCS7D02G000400	366048	T	C	3_prime_UTR_variant	MODIFIER
TraesCS7D02G000400	366052	T	C	3_prime_UTR_variant	MODIFIER
TraesCS7D02G000400	368687	C	G	3_prime_UTR_variant	MODIFIER
TraesCS7A02G340300	498934728	T	C	5_prime_UTR_premature_start_codon_gain_variant	LOW
TraesCS1B02G187600	335972518	C	T	5_prime_UTR_variant	MODIFIER
TraesCS2B02G576800	765489877	G	A	5_prime_UTR_variant	MODIFIER
TraesCS6B02G149700	150834155	TTC	TTCGTC	disruptive_inframe_insertion	MODERATE
TraesCS3D02G420500	532855737	G	GGAT	disruptive_inframe_insertion&splice_region_variant	MODERATE
TraesCS1A02G005700	3386773	T	C	downstream_gene_variant	MODIFIER
TraesCS1A02G225600	396107484	C	T	downstream_gene_variant	MODIFIER
TraesCS1B02G132700	167718123	T	G	downstream_gene_variant	MODIFIER
TraesCS1B02G132700	167719460	GATT	GATTTAGCCAATATT	downstream_gene_variant	MODIFIER
TraesCS1B02G187500	335738057	C	T	downstream_gene_variant	MODIFIER
TraesCS1B02G289200	504096569	CAA	C	downstream_gene_variant	MODIFIER
TraesCS2B02G576700	765461922	A	G	downstream_gene_variant	MODIFIER
TraesCS2B02G576700	765461926	T	C	downstream_gene_variant	MODIFIER
TraesCS2B02G576700	765461953	A	ATGAC	downstream_gene_variant	MODIFIER
TraesCS2B02G576700	765462003	C	T	downstream_gene_variant	MODIFIER
TraesCS2B02G576700	765462111	C	T	downstream_gene_variant	MODIFIER
TraesCS2B02G576700	765462129	G	T	downstream_gene_variant	MODIFIER
TraesCS2D02G368700	473173064	A	G	downstream_gene_variant	MODIFIER
TraesCS3A02G339000	585606721	T	A	downstream_gene_variant	MODIFIER
TraesCS3B02G000700	988472	C	G	downstream_gene_variant	MODIFIER
TraesCS3B02G000700	988520	T	C	downstream_gene_variant	MODIFIER
TraesCS3B02G000700	988521	G	A	downstream_gene_variant	MODIFIER
TraesCS3B02G000700	988534	G	A	downstream_gene_variant	MODIFIER
TraesCS3B02G218400	261790817	C	CGCTG	downstream_gene_variant	MODIFIER
TraesCS3B02G423200	660705511	ACC	AC	downstream_gene_variant	MODIFIER
TraesCS3B02G462000	705140660	GGCT	GGCTAGCT	downstream_gene_variant	MODIFIER
TraesCS3B02G511800	755324497	TGATTAACAACTACTCGTCACCTCCGATTAACAACTACTCGTCA	TGATTAACAACTACTCGTCA	downstream_gene_variant	MODIFIER
TraesCS3B02G552200	786786239	A	G	downstream_gene_variant	MODIFIER
TraesCS3D02G019900	6732301	TG	T	downstream_gene_variant	MODIFIER
TraesCS4B02G220700	464165730	CTTAT	CT	downstream_gene_variant	MODIFIER
TraesCS6A02G050800	26530573	T	G	downstream_gene_variant	MODIFIER
TraesCS6A02G236100	445583641	C	G	downstream_gene_variant	MODIFIER
TraesCS6A02G236100	445583664	G	A	downstream_gene_variant	MODIFIER
TraesCS6A02G349600	581892522	T	G	downstream_gene_variant	MODIFIER
TraesCS7A02G211800	174892905	A	C	downstream_gene_variant	MODIFIER
TraesCS7B02G176600	249677502	T	C	downstream_gene_variant	MODIFIER
TraesCS7B02G176600	249679383	AGG	AGGG	downstream_gene_variant	MODIFIER
TraesCS4B02G003000	1776720	GTAT	GT	frameshift_variant	HIGH
TraesCS5B02G164100	304125264	CTCTCTTCTTCT	CTCT	frameshift_variant	HIGH
TraesCS5B02G164100	304125268	CTTCTT	CT	frameshift_variant	HIGH
TraesCS1A02G029800	13964211	G	T	intergenic_region	MODIFIER
TraesCS1A02G029800	13964220	C	T	intergenic_region	MODIFIER
TraesCS1A02G029800	13964252	C	T	intergenic_region	MODIFIER
TraesCS1A02G029800	13964253	G	A	intergenic_region	MODIFIER
TraesCS1A02G029800	13964271	C	T	intergenic_region	MODIFIER
TraesCS1A02G137400	222797671	G	C	intergenic_region	MODIFIER
TraesCS1A02G215200	380733889	A	G	intergenic_region	MODIFIER
TraesCS1A02G215200	380733997	G	A	intergenic_region	MODIFIER
TraesCS1A02G225700	396239566	T	G	intergenic_region	MODIFIER
TraesCS1A02G225700	396239607	CCTTC	CC	intergenic_region	MODIFIER
TraesCS1A02G225700	396240545	C	T	intergenic_region	MODIFIER
TraesCS1A02G228500	399880010	A	G	intergenic_region	MODIFIER
TraesCS1A02G228500	399885376	CTTTTT	CTTT	intergenic_region	MODIFIER
TraesCS1A02G295800	490884792	CT	C	intergenic_region	MODIFIER
TraesCS1A02G295800	490884797	A	C	intergenic_region	MODIFIER
TraesCS1B02G101700	111466916	G	A	intergenic_region	MODIFIER
TraesCS1B02G101700	111466984	C	T	intergenic_region	MODIFIER
TraesCS1B02G174400	313451598	A	G	intergenic_region	MODIFIER
TraesCS1B02G218600	395973742	G	A	intergenic_region	MODIFIER
TraesCS1B02G218600	395974437	A	G	intergenic_region	MODIFIER
TraesCS1B02G218600	395974443	C	A	intergenic_region	MODIFIER
TraesCS1B02G238800	426961065	C	T	intergenic_region	MODIFIER
TraesCS1B02G238800	426961108	C	T	intergenic_region	MODIFIER
TraesCS1B02G254700	449251891	A	T	intergenic_region	MODIFIER
TraesCS1B02G274400	481720884	A	G	intergenic_region	MODIFIER
TraesCS1B02G316300	540844728	C	T	intergenic_region	MODIFIER
TraesCS1B02G316300	540845265	A	G	intergenic_region	MODIFIER
TraesCS1B02G316300	540846489	A	G	intergenic_region	MODIFIER
TraesCS1B02G316300	540965001	G	A	intergenic_region	MODIFIER
TraesCS1B02G361000	589517660	AGTG	A	intergenic_region	MODIFIER
TraesCS1B02G361000	589517677	T	C	intergenic_region	MODIFIER
TraesCS1D02G226900	315608713	C	G	intergenic_region	MODIFIER
TraesCS1D02G226900	315608720	C	G	intergenic_region	MODIFIER
TraesCS1D02G226900	315608731	C	T	intergenic_region	MODIFIER
TraesCS1D02G226900	315608732	C	T	intergenic_region	MODIFIER
TraesCS1D02G226900	315608734	G	C	intergenic_region	MODIFIER
TraesCS1D02G226900	315608736	C	G	intergenic_region	MODIFIER
TraesCS1D02G226900	315608738	G	A	intergenic_region	MODIFIER
TraesCS1D02G226900	315608757	A	G	intergenic_region	MODIFIER
TraesCS2A02G248300	369832657	G	A	intergenic_region	MODIFIER
TraesCS2A02G564000	764473919	G	A	intergenic_region	MODIFIER
TraesCS2A02G564000	764473921	T	C	intergenic_region	MODIFIER
TraesCS2A02G564000	764474668	A	G	intergenic_region	MODIFIER
TraesCS2A02G564000	764474714	G	T	intergenic_region	MODIFIER
TraesCS2A02G564000	764474715	C	T	intergenic_region	MODIFIER
TraesCS2A02G564000	764474717	C	T	intergenic_region	MODIFIER
TraesCS2B02G019500	9097049	T	A	intergenic_region	MODIFIER
TraesCS2B02G019500	9097078	T	C	intergenic_region	MODIFIER
TraesCS2B02G019500	9097087	T	A	intergenic_region	MODIFIER
TraesCS2B02G019500	9097089	T	C	intergenic_region	MODIFIER
TraesCS2B02G019500	9097091	A	G	intergenic_region	MODIFIER
TraesCS2B02G019500	9097095	G	A	intergenic_region	MODIFIER
TraesCS2B02G019500	9097123	A	T	intergenic_region	MODIFIER
TraesCS2B02G467200	662887507	GGTTTAATAGAGTTTGTTTAATAGAG	GGTTTAATAGAG	intergenic_region	MODIFIER
TraesCS2D02G098400	50662442	T	C	intergenic_region	MODIFIER
TraesCS2D02G361800	467126038	T	C	intergenic_region	MODIFIER
TraesCS2D02G361900	467889974	C	T	intergenic_region	MODIFIER
TraesCS2D02G361900	467889997	T	G	intergenic_region	MODIFIER
TraesCS2D02G361900	467890113	T	C	intergenic_region	MODIFIER
TraesCS2D02G361900	467890148	A	T	intergenic_region	MODIFIER
TraesCS2D02G361900	467890181	G	T	intergenic_region	MODIFIER
TraesCS2D02G361900	467891304	G	A	intergenic_region	MODIFIER
TraesCS2D02G361900	467891324	T	G	intergenic_region	MODIFIER
TraesCS2D02G361900	467891327	A	C	intergenic_region	MODIFIER
TraesCS2D02G361900	467891340	C	T	intergenic_region	MODIFIER
TraesCS3A02G439600	682935863	T	C	intergenic_region	MODIFIER
TraesCS3B02G293500	472654012	A	G	intergenic_region	MODIFIER
TraesCS3B02G293500	472654026	C	T	intergenic_region	MODIFIER
TraesCS3B02G293500	472654062	C	A	intergenic_region	MODIFIER
TraesCS3B02G484300	730849731	T	A	intergenic_region	MODIFIER
TraesCS3B02G484300	730849766	G	A	intergenic_region	MODIFIER
TraesCS3D02G288600	397672997	C	CAGAT	intergenic_region	MODIFIER
TraesCS3D02G420900	533428689	T	C	intergenic_region	MODIFIER
TraesCS3D02G420900	533428715	A	G	intergenic_region	MODIFIER
TraesCS3D02G420900	533428720	C	T	intergenic_region	MODIFIER
TraesCS3D02G420900	533428721	A	C	intergenic_region	MODIFIER
TraesCS3D02G420900	533428738	T	G	intergenic_region	MODIFIER
TraesCS3D02G420900	533428770	A	C	intergenic_region	MODIFIER
TraesCS4A02G083500	87598212	TACACA	TACA	intergenic_region	MODIFIER
TraesCS4A02G156500	312716599	C	T	intergenic_region	MODIFIER
TraesCS4A02G156500	312717267	C	T	intergenic_region	MODIFIER
TraesCS4A02G156500	312719207	G	A	intergenic_region	MODIFIER
TraesCS4A02G164000	376704854	G	T	intergenic_region	MODIFIER
TraesCS4A02G183600	461782948	G	A	intergenic_region	MODIFIER
TraesCS4A02G183600	461783004	T	C	intergenic_region	MODIFIER
TraesCS4A02G183600	461783015	A	T	intergenic_region	MODIFIER
TraesCS4A02G220700	524306398	A	T	intergenic_region	MODIFIER
TraesCS4A02G220700	524306676	A	G	intergenic_region	MODIFIER
TraesCS4A02G220700	524306680	T	G	intergenic_region	MODIFIER
TraesCS4A02G220700	524306684	T	A	intergenic_region	MODIFIER
TraesCS4A02G220700	524306699	C	T	intergenic_region	MODIFIER
TraesCS4A02G220700	524306700	A	G	intergenic_region	MODIFIER
TraesCS4A02G220700	524306719	T	C	intergenic_region	MODIFIER
TraesCS4A02G220700	524306720	G	A	intergenic_region	MODIFIER
TraesCS4A02G220700	524472191	C	G	intergenic_region	MODIFIER
TraesCS4A02G441200	709880287	C	T	intergenic_region	MODIFIER
TraesCS4B02G149000	219519484	C	A	intergenic_region	MODIFIER
TraesCS4B02G151200	240827920	T	TTA	intergenic_region	MODIFIER
TraesCS4D02G215600	369314224	A	T	intergenic_region	MODIFIER
TraesCS4D02G215600	369314230	G	GCA	intergenic_region	MODIFIER
TraesCS5A02G058000	55977498	A	T	intergenic_region	MODIFIER
TraesCS5A02G058000	55977548	T	C	intergenic_region	MODIFIER
TraesCS5B02G069700	79787971	GTTT	GT	intergenic_region	MODIFIER
TraesCS5B02G089900	115471955	A	G	intergenic_region	MODIFIER
TraesCS5B02G111800	170567587	CCTTGCTTGCTTGC	CCTTGCTTGCTTGCTTGC	intergenic_region	MODIFIER
TraesCS5B02G197100	354903292	G	A	intergenic_region	MODIFIER
TraesCS5B02G245700	426818061	A	G	intergenic_region	MODIFIER
TraesCS5B02G245700	426818089	C	T	intergenic_region	MODIFIER
TraesCS5B02G325700	509854869	C	G	intergenic_region	MODIFIER
TraesCS5B02G325700	509854873	G	C	intergenic_region	MODIFIER
TraesCS5B02G325700	509854876	G	A	intergenic_region	MODIFIER
TraesCS5B02G325700	509854911	G	A	intergenic_region	MODIFIER
TraesCS5B02G325700	509854921	G	A	intergenic_region	MODIFIER
TraesCS5B02G382000	560102875	C	A	intergenic_region	MODIFIER
TraesCS5D02G254700	361341648	T	C	intergenic_region	MODIFIER
TraesCS6A02G346000	579406268	A	T	intergenic_region	MODIFIER
TraesCS6B02G266500	479174120	GT	G	intergenic_region	MODIFIER
TraesCS6D02G218500	308842644	ACACTC	AC	intergenic_region	MODIFIER
TraesCS7A02G176700	130097729	A	G	intergenic_region	MODIFIER
TraesCS7A02G176700	130098123	T	C	intergenic_region	MODIFIER
TraesCS7A02G176700	130098155	A	G	intergenic_region	MODIFIER
TraesCS7A02G176700	130098171	A	G	intergenic_region	MODIFIER
TraesCS7B02G061000	63655667	A	G	intergenic_region	MODIFIER
TraesCS7B02G170900	243566977	A	G	intergenic_region	MODIFIER
TraesCS7B02G170900	243745905	G	A	intergenic_region	MODIFIER
TraesCS7B02G176600	250967018	G	T	intergenic_region	MODIFIER
TraesCS7B02G176700	251544502	A	G	intergenic_region	MODIFIER
TraesCS7B02G176700	251544519	G	C	intergenic_region	MODIFIER
TraesCS7B02G188100	318414320	G	A	intergenic_region	MODIFIER
TraesCS7B02G188100	318414362	G	A	intergenic_region	MODIFIER
TraesCS7B02G275800	505258605	GCC	GC	intergenic_region	MODIFIER
TraesCS7D02G257800	233590054	A	C	intergenic_region	MODIFIER
TraesCS7D02G293100	362783915	C	T	intergenic_region	MODIFIER
TraesCS1A02G025700	12317086	A	C	intron_variant	MODIFIER
TraesCS1A02G158400	281894299	G	C	intron_variant	MODIFIER
TraesCS1B02G101700	111369570	C	T	intron_variant	MODIFIER
TraesCS1B02G174400	313094131	T	A	intron_variant	MODIFIER
TraesCS1B02G174400	313100310	CT	CTT	intron_variant	MODIFIER
TraesCS1B02G327300	553555217	GT	GTT	intron_variant	MODIFIER
TraesCS2A02G556200	760573305	A	G	intron_variant	MODIFIER
TraesCS2B02G051700	25257933	C	T	intron_variant	MODIFIER
TraesCS2B02G051700	25257963	A	G	intron_variant	MODIFIER
TraesCS2B02G051700	25258017	A	G	intron_variant	MODIFIER
TraesCS2B02G542200	738683184	C	T	intron_variant	MODIFIER
TraesCS2B02G542200	738683189	T	C	intron_variant	MODIFIER
TraesCS2B02G542200	738684133	CTAGTCAG	C	intron_variant	MODIFIER
TraesCS2B02G542200	738684170	C	A	intron_variant	MODIFIER
TraesCS2B02G542200	738684184	G	C	intron_variant	MODIFIER
TraesCS2B02G542200	738684209	A	G	intron_variant	MODIFIER
TraesCS2B02G542200	738684529	A	G	intron_variant	MODIFIER
TraesCS4A02G237400	546257754	A	G	intron_variant	MODIFIER
TraesCS4D02G155700	208409114	A	T	intron_variant	MODIFIER
TraesCS5B02G111900	170593600	C	A	intron_variant	MODIFIER
TraesCS5B02G111900	170602352	G	A	intron_variant	MODIFIER
TraesCS5B02G111900	170602426	C	T	intron_variant	MODIFIER
TraesCS5B02G111900	170602960	A	G	intron_variant	MODIFIER
TraesCS5B02G111900	170605052	T	C	intron_variant	MODIFIER
TraesCS5B02G111900	170606194	T	C	intron_variant	MODIFIER
TraesCS5B02G111900	170606557	C	T	intron_variant	MODIFIER
TraesCS5B02G111900	170608246	A	C	intron_variant	MODIFIER
TraesCS5B02G111900	170612076	CA	C	intron_variant	MODIFIER
TraesCS5D02G480800	518919803	C	T	intron_variant	MODIFIER
TraesCS5D02G480800	518919900	T	C	intron_variant	MODIFIER
TraesCS5D02G480800	518919925	TGGCGGGC	TGGCGGGCGGGC	intron_variant	MODIFIER
TraesCS5D02G480800	518919957	T	C	intron_variant	MODIFIER
TraesCS6B02G146100	146641638	T	C	intron_variant	MODIFIER
TraesCS7B02G176700	251127180	A	G	intron_variant	MODIFIER
TraesCS7B02G176700	251131354	T	C	intron_variant	MODIFIER
TraesCS7B02G176700	251133888	C	T	intron_variant	MODIFIER
TraesCS7B02G176700	251137978	C	T	intron_variant	MODIFIER
TraesCS7B02G176700	251139864	G	A	intron_variant	MODIFIER
TraesCS7B02G176700	251139882	C	T	intron_variant	MODIFIER
TraesCS7B02G176700	251139926	T	C	intron_variant	MODIFIER
TraesCS7B02G176700	251139962	C	T	intron_variant	MODIFIER
TraesCS7B02G176700	251140808	A	G	intron_variant	MODIFIER
TraesCS7B02G176700	251140848	G	A	intron_variant	MODIFIER
TraesCS7B02G176700	251141589	T	A	intron_variant	MODIFIER
TraesCS7B02G176700	251141632	C	A	intron_variant	MODIFIER
TraesCS7B02G176700	251145251	A	G	intron_variant	MODIFIER
TraesCS7B02G176700	251145651	G	A	intron_variant	MODIFIER
TraesCS7B02G176700	251151162	G	A	intron_variant	MODIFIER
TraesCS7B02G283200	517326216	T	G	intron_variant	MODIFIER
TraesCS7B02G328500	583475804	C	G	intron_variant	MODIFIER
TraesCS7B02G328500	583475835	G	T	intron_variant	MODIFIER
TraesCS7B02G328500	583475851	G	A	intron_variant	MODIFIER
TraesCS7D02G222100	183319035	G	A	intron_variant	MODIFIER
TraesCS1A02G373200	549420875	A	G	missense_variant	MODERATE
TraesCS1B02G000800	1204018	A	G	missense_variant	MODERATE
TraesCS1B02G000800	1204905	T	C	missense_variant	MODERATE
TraesCS1B02G239000	427214384	C	T	missense_variant	MODERATE
TraesCS1B02G239000	427214404	G	A	missense_variant	MODERATE
TraesCS2A02G556200	760582687	A	C	missense_variant	MODERATE
TraesCS2A02G564000	764322315	G	A	missense_variant	MODERATE
TraesCS2B02G419500	601183584	C	T	missense_variant	MODERATE
TraesCS2B02G625300	798135821	G	C	missense_variant	MODERATE
TraesCS3B02G218500	261789500	C	T	missense_variant	MODERATE
TraesCS3B02G382600	602366599	C	T	missense_variant	MODERATE
TraesCS5D02G333100	423463831	G	T	missense_variant	MODERATE
TraesCS5D02G333100	423463841	G	T	missense_variant	MODERATE
TraesCS5D02G333100	423463843	G	C	missense_variant	MODERATE
TraesCS5D02G333100	423464163	G	A	missense_variant	MODERATE
TraesCS7A02G005100	2698996	A	G	missense_variant	MODERATE
TraesCS7A02G463100	659552187	G	A	missense_variant	MODERATE
TraesCS7B02G188200	318841318	A	T	missense_variant	MODERATE
TraesCS6B02G149700	150835155	C	G	missense_variant&splice_region_variant	MODERATE
TraesCS1A02G112500	114546320	C	CTA	splice_acceptor_variant&intron_variant	HIGH
TraesCS1D02G114100	110336213	C	CTA	splice_acceptor_variant&intron_variant	HIGH
TraesCS2A02G022100	10601768	T	C	splice_acceptor_variant&intron_variant	HIGH
TraesCS3A02G467300	700727907	T	TC	splice_acceptor_variant&intron_variant	HIGH
TraesCS3A02G503300	726107371	T	G	splice_acceptor_variant&intron_variant	HIGH
TraesCS3B02G000700	985935	G	A	splice_acceptor_variant&intron_variant	HIGH
TraesCS3D02G432600	546250444	C	A	splice_acceptor_variant&intron_variant	HIGH
TraesCS3D02G466100	569781698	CA	CAA	splice_acceptor_variant&intron_variant	HIGH
TraesCS4A02G165300	389241989	A	AATG	splice_acceptor_variant&intron_variant	HIGH
TraesCS4A02G322600	610623141	C	CA	splice_acceptor_variant&intron_variant	HIGH
TraesCS4B02G191500	413872194	C	CG	splice_acceptor_variant&intron_variant	HIGH
TraesCS6A02G255700	473743298	TCC	TC	splice_acceptor_variant&intron_variant	HIGH
TraesCS6B02G149700	150835154	G	T	splice_acceptor_variant&intron_variant	HIGH
TraesCS6B02G255500	459561940	C	T	splice_acceptor_variant&intron_variant	HIGH
TraesCS6B02G327800	577365611	C	CAG	splice_acceptor_variant&intron_variant	HIGH
TraesCS6D02G236900	334342973	TCC	TC	splice_acceptor_variant&intron_variant	HIGH
TraesCS1B02G399000	630063965	TAC	T	splice_donor_variant&intron_variant	HIGH
TraesCS1D02G026100	10668987	C	T	splice_donor_variant&intron_variant	HIGH
TraesCS1D02G141000	194222585	A	T	splice_donor_variant&intron_variant	HIGH
TraesCS3A02G439800	682977142	A	AG	splice_donor_variant&intron_variant	HIGH
TraesCS6A02G298300	531525022	T	TTA	splice_donor_variant&intron_variant	HIGH
TraesCS6B02G149700	150835258	T	A	splice_donor_variant&intron_variant	HIGH
TraesCS7A02G428300	621583745	A	T	splice_donor_variant&intron_variant	HIGH
TraesCS1A02G137400	222350931	A	G	splice_region_variant&intron_variant	LOW
TraesCS1B02G399000	630064204	T	C	splice_region_variant&intron_variant	LOW
TraesCS1B02G399000	630065496	CT	CTT	splice_region_variant&intron_variant	LOW
TraesCS2A02G401500	655036563	C	G	splice_region_variant&intron_variant	LOW
TraesCS2B02G576800	765486836	A	G	splice_region_variant&intron_variant	LOW
TraesCS3A02G120200	93902293	G	GTA	splice_region_variant&intron_variant	LOW
TraesCS3A02G189300	231672509	CT	CTTT	splice_region_variant&intron_variant	LOW
TraesCS3A02G503400	726115848	GCA	G	splice_region_variant&intron_variant	LOW
TraesCS3B02G462600	705567580	CTTT	CTT	splice_region_variant&intron_variant	LOW
TraesCS3D02G324300	437487547	C	A	splice_region_variant&intron_variant	LOW
TraesCS4B02G220800	464165302	T	TC	splice_region_variant&intron_variant	LOW
TraesCS4D02G192700	335893827	GC	G	splice_region_variant&intron_variant	LOW
TraesCS5A02G183200	382768403	TA	T	splice_region_variant&intron_variant	LOW
TraesCS5D02G201900	306194049	T	TTG	splice_region_variant&intron_variant	LOW
TraesCS6A02G362000	592032147	G	C	splice_region_variant&intron_variant	LOW
TraesCS6B02G382800	657944043	C	G	splice_region_variant&intron_variant	LOW
TraesCS6D02G262500	370796236	T	TAG	splice_region_variant&intron_variant	LOW
TraesCS7A02G463100	659552309	C	A	splice_region_variant&intron_variant	LOW
TraesCS7B02G127400	152051674	A	AG	splice_region_variant&intron_variant	LOW
TraesCS1B02G000800	1204028	A	T	synonymous_variant	LOW
TraesCS1B02G000800	1204882	A	T	synonymous_variant	LOW
TraesCS1B02G000800	1204927	A	G	synonymous_variant	LOW
TraesCS1B02G032600	15870913	A	G	synonymous_variant	LOW
TraesCS1B02G032600	15870937	A	G	synonymous_variant	LOW
TraesCS1B02G032600	15870961	T	C	synonymous_variant	LOW
TraesCS1B02G032600	15870982	G	C	synonymous_variant	LOW
TraesCS2A02G564000	764322281	T	C	synonymous_variant	LOW
TraesCS2A02G564000	764322332	G	A	synonymous_variant	LOW
TraesCS2A02G564000	764322350	C	T	synonymous_variant	LOW
TraesCS2A02G564000	764322353	T	G	synonymous_variant	LOW
TraesCS2A02G564000	764322416	T	G	synonymous_variant	LOW
TraesCS2A02G564000	764322419	A	G	synonymous_variant	LOW
TraesCS2B02G161900	134994736	G	A	synonymous_variant	LOW
TraesCS2B02G625300	798136533	C	T	synonymous_variant	LOW
TraesCS2B02G625300	798137920	T	A	synonymous_variant	LOW
TraesCS2D02G141000	83131204	G	A	synonymous_variant	LOW
TraesCS3A02G440000	683071252	G	A	synonymous_variant	LOW
TraesCS3B02G000700	983592	T	A	synonymous_variant	LOW
TraesCS3B02G000700	985963	G	C	synonymous_variant	LOW
TraesCS3B02G000700	985999	T	C	synonymous_variant	LOW
TraesCS5A02G326800	536896591	G	C	synonymous_variant	LOW
TraesCS5A02G326800	536896594	A	G	synonymous_variant	LOW
TraesCS5A02G326800	536896600	T	C	synonymous_variant	LOW
TraesCS5A02G547400	701301084	G	C	synonymous_variant	LOW
TraesCS5A02G547400	701301129	A	G	synonymous_variant	LOW
TraesCS5D02G014900	8495786	A	G	synonymous_variant	LOW
TraesCS5D02G333100	423463834	C	G	synonymous_variant	LOW
TraesCS5D02G333100	423464200	G	C	synonymous_variant	LOW
TraesCS5D02G333100	423464203	A	G	synonymous_variant	LOW
TraesCS5D02G333100	423464209	T	C	synonymous_variant	LOW
TraesCS7A02G212900	176421685	C	T	synonymous_variant	LOW
TraesCS7B02G176700	251125615	T	C	synonymous_variant	LOW
TraesCS1A02G225700	396105057	A	AAG	upstream_gene_variant	MODIFIER
TraesCS1A02G228600	399888506	C	T	upstream_gene_variant	MODIFIER
TraesCS1A02G228600	399889701	A	G	upstream_gene_variant	MODIFIER
TraesCS1A02G228600	399890420	A	G	upstream_gene_variant	MODIFIER
TraesCS1A02G228600	399890424	G	A	upstream_gene_variant	MODIFIER
TraesCS1A02G228600	399890450	G	C	upstream_gene_variant	MODIFIER
TraesCS1A02G228600	399890465	C	T	upstream_gene_variant	MODIFIER
TraesCS1B02G007900	4335636	G	A	upstream_gene_variant	MODIFIER
TraesCS1B02G107100	119097812	GG	GGATAGCATG	upstream_gene_variant	MODIFIER
TraesCS1B02G187700	335974373	T	A	upstream_gene_variant	MODIFIER
TraesCS1B02G219400	396594642	GCC	GCCC	upstream_gene_variant	MODIFIER
TraesCS2A02G022100	10602595	G	GAGGGGA	upstream_gene_variant	MODIFIER
TraesCS2A02G094100	47910692	T	C	upstream_gene_variant	MODIFIER
TraesCS2A02G145300	90414296	C	T	upstream_gene_variant	MODIFIER
TraesCS2A02G145300	90414310	CT	C	upstream_gene_variant	MODIFIER
TraesCS2A02G145300	90414382	C	A	upstream_gene_variant	MODIFIER
TraesCS2A02G372800	615346617	A	C	upstream_gene_variant	MODIFIER
TraesCS2A02G385400	631655908	A	G	upstream_gene_variant	MODIFIER
TraesCS2A02G385400	631655934	A	G	upstream_gene_variant	MODIFIER
TraesCS2A02G385400	631655980	C	T	upstream_gene_variant	MODIFIER
TraesCS2A02G556300	760596986	GATGTGT	G	upstream_gene_variant	MODIFIER
TraesCS2A02G564000	764329753	C	T	upstream_gene_variant	MODIFIER
TraesCS2A02G564000	764329757	T	C	upstream_gene_variant	MODIFIER
TraesCS2A02G564000	764329821	T	A	upstream_gene_variant	MODIFIER
TraesCS2A02G586900	777285764	T	C	upstream_gene_variant	MODIFIER
TraesCS2A02G586900	777285776	G	A	upstream_gene_variant	MODIFIER
TraesCS2A02G586900	777285778	G	A	upstream_gene_variant	MODIFIER
TraesCS2A02G586900	777285798	G	A	upstream_gene_variant	MODIFIER
TraesCS2B02G030700	14045468	GACGC	G	upstream_gene_variant	MODIFIER
TraesCS2B02G051800	25278081	G	T	upstream_gene_variant	MODIFIER
TraesCS2B02G051800	25278083	A	T	upstream_gene_variant	MODIFIER
TraesCS2B02G161900	134998860	GAAA	GAA	upstream_gene_variant	MODIFIER
TraesCS2B02G161900	134998884	T	C	upstream_gene_variant	MODIFIER
TraesCS2B02G161900	134998931	T	C	upstream_gene_variant	MODIFIER
TraesCS2B02G161900	134998971	A	C	upstream_gene_variant	MODIFIER
TraesCS2B02G162200	135007664	ACTCTCTCTCTCTCTCTCTCTCTCTCTCTCTCTCTCTCTC	ACTCTCTCTCTCTCTCTCTCTCTCTCTCTC	upstream_gene_variant	MODIFIER
TraesCS2B02G389700	553611103	C	G	upstream_gene_variant	MODIFIER
TraesCS2B02G389700	553611113	T	C	upstream_gene_variant	MODIFIER
TraesCS2B02G417700	597541291	GCGTG	GCGTGTCGTG	upstream_gene_variant	MODIFIER
TraesCS2B02G419500	601178532	G	A	upstream_gene_variant	MODIFIER
TraesCS2B02G596600	779865047	CATATA	CATA	upstream_gene_variant	MODIFIER
TraesCS2B02G625300	798142227	T	C	upstream_gene_variant	MODIFIER
TraesCS2D02G141000	83135494	A	G	upstream_gene_variant	MODIFIER
TraesCS2D02G174900	118380197	G	A	upstream_gene_variant	MODIFIER
TraesCS2D02G398800	511917114	A	C	upstream_gene_variant	MODIFIER
TraesCS3A02G001900	1322891	C	T	upstream_gene_variant	MODIFIER
TraesCS3B02G000800	984441	C	T	upstream_gene_variant	MODIFIER
TraesCS3B02G000800	986176	G	T	upstream_gene_variant	MODIFIER
TraesCS3B02G000800	986196	A	G	upstream_gene_variant	MODIFIER
TraesCS3B02G000800	986197	T	C	upstream_gene_variant	MODIFIER
TraesCS3B02G000800	986239	G	C	upstream_gene_variant	MODIFIER
TraesCS3B02G000800	986248	C	T	upstream_gene_variant	MODIFIER
TraesCS3B02G361000	572742400	T	C	upstream_gene_variant	MODIFIER
TraesCS3B02G484500	730933505	G	A	upstream_gene_variant	MODIFIER
TraesCS3B02G484500	730933712	T	G	upstream_gene_variant	MODIFIER
TraesCS3B02G499500	744315721	A	G	upstream_gene_variant	MODIFIER
TraesCS3D02G408900	523176316	CTTT	CTT	upstream_gene_variant	MODIFIER
TraesCS4A02G010900	6035693	A	G	upstream_gene_variant	MODIFIER
TraesCS4A02G083500	87407089	CATAA	CA	upstream_gene_variant	MODIFIER
TraesCS4A02G083500	87407695	G	A	upstream_gene_variant	MODIFIER
TraesCS4A02G322600	610618142	A	G	upstream_gene_variant	MODIFIER
TraesCS4A02G499200	744271810	GTATCTAT	GTAT	upstream_gene_variant	MODIFIER
TraesCS4A02G499200	744272789	A	G	upstream_gene_variant	MODIFIER
TraesCS4A02G499200	744272797	CAAGCTAGGA	CA	upstream_gene_variant	MODIFIER
TraesCS4A02G499300	744300521	T	C	upstream_gene_variant	MODIFIER
TraesCS4A02G499300	744300544	C	T	upstream_gene_variant	MODIFIER
TraesCS4A02G499300	744300581	G	C	upstream_gene_variant	MODIFIER
TraesCS4A02G499300	744300613	C	T	upstream_gene_variant	MODIFIER
TraesCS5A02G010100	6667826	A	C	upstream_gene_variant	MODIFIER
TraesCS5A02G207200	417902977	A	T	upstream_gene_variant	MODIFIER
TraesCS5A02G282300	491290206	T	TATTA	upstream_gene_variant	MODIFIER
TraesCS5A02G476600	651436998	C	G	upstream_gene_variant	MODIFIER
TraesCS5A02G476600	651436999	C	A	upstream_gene_variant	MODIFIER
TraesCS5A02G476600	651437000	T	G	upstream_gene_variant	MODIFIER
TraesCS5B02G007800	8905186	GTT	GTTATT	upstream_gene_variant	MODIFIER
TraesCS5B02G101300	134131877	C	A	upstream_gene_variant	MODIFIER
TraesCS5B02G246000	427243177	T	C	upstream_gene_variant	MODIFIER
TraesCS5B02G325700	509689778	C	T	upstream_gene_variant	MODIFIER
TraesCS5D02G014800	8491039	C	A	upstream_gene_variant	MODIFIER
TraesCS5D02G014800	8491040	A	T	upstream_gene_variant	MODIFIER
TraesCS5D02G014800	8491044	C	G	upstream_gene_variant	MODIFIER
TraesCS5D02G014800	8491065	T	C	upstream_gene_variant	MODIFIER
TraesCS5D02G014800	8491095	C	G	upstream_gene_variant	MODIFIER
TraesCS5D02G014800	8491100	C	T	upstream_gene_variant	MODIFIER
TraesCS5D02G014800	8491136	C	T	upstream_gene_variant	MODIFIER
TraesCS5D02G014800	8491146	A	C	upstream_gene_variant	MODIFIER
TraesCS5D02G014800	8491147	C	G	upstream_gene_variant	MODIFIER
TraesCS5D02G014800	8491151	T	A	upstream_gene_variant	MODIFIER
TraesCS5D02G014800	8491163	A	G	upstream_gene_variant	MODIFIER
TraesCS5D02G137700	218564860	A	T	upstream_gene_variant	MODIFIER
TraesCS5D02G333100	423468712	A	G	upstream_gene_variant	MODIFIER
TraesCS5D02G333100	423468714	G	T	upstream_gene_variant	MODIFIER
TraesCS5D02G333100	423468740	G	C	upstream_gene_variant	MODIFIER
TraesCS5D02G333100	423468759	C	A	upstream_gene_variant	MODIFIER
TraesCS5D02G333100	423468763	A	G	upstream_gene_variant	MODIFIER
TraesCS5D02G333100	423468774	C	A	upstream_gene_variant	MODIFIER
TraesCS5D02G333100	423468778	G	C	upstream_gene_variant	MODIFIER
TraesCS5D02G333100	423468780	C	A	upstream_gene_variant	MODIFIER
TraesCS5D02G333100	423468782	G	C	upstream_gene_variant	MODIFIER
TraesCS5D02G333100	423468785	T	C	upstream_gene_variant	MODIFIER
TraesCS6A02G084500	53072922	G	A	upstream_gene_variant	MODIFIER
TraesCS6A02G352200	584915705	G	A	upstream_gene_variant	MODIFIER
TraesCS6D02G389200	464941187	A	G	upstream_gene_variant	MODIFIER
TraesCS6D02G389200	464941239	A	G	upstream_gene_variant	MODIFIER
TraesCS7A02G189900	147068492	C	T	upstream_gene_variant	MODIFIER
TraesCS7A02G340300	498934724	T	A	upstream_gene_variant	MODIFIER
TraesCS7A02G340400	498945558	T	C	upstream_gene_variant	MODIFIER
TraesCS7A02G486600	677695394	A	AT	upstream_gene_variant	MODIFIER
TraesCS7B02G283100	517321117	G	A	upstream_gene_variant	MODIFIER
TraesCS7B02G283100	517321905	CAA	CA	upstream_gene_variant	MODIFIER
TraesCS7B02G283100	517321929	A	T	upstream_gene_variant	MODIFIER
TraesCS7B02G283100	517322602	A	G	upstream_gene_variant	MODIFIER
TraesCS7B02G283100	517322627	C	T	upstream_gene_variant	MODIFIER
TraesCS7B02G283100	517322646	C	T	upstream_gene_variant	MODIFIER
TraesCS7B02G283100	517322671	C	T	upstream_gene_variant	MODIFIER
TraesCS7B02G283100	517322692	T	C	upstream_gene_variant	MODIFIER
TraesCS7B02G283100	517322711	T	C	upstream_gene_variant	MODIFIER
TraesCS7B02G328500	583475363	AAAAGAAAGAAAGAAAGA	AAAAGAAAGAAAGA	upstream_gene_variant	MODIFIER
TraesCS7B02G442200	706975311	CT	C	upstream_gene_variant	MODIFIER

## Sheet: unique variants LA
Supplementray Table S6B: Different type of variants identified in 250 RING finger genes out of 698 RING finger in ' TAC 6' (LA)mutant line with reference to parent variety 'C 306'
Gene Id	Position	Reference	Altered	Variant type	Variant effect
TraesCS1A02G025700	12313227	T	C	3_prime_UTR_variant	MODIFIER
TraesCS1A02G025700	12313239	C	G	3_prime_UTR_variant	MODIFIER
TraesCS1B02G000800	1203702	T	C	3_prime_UTR_variant	MODIFIER
TraesCS1B02G000800	1203783	C	A	3_prime_UTR_variant	MODIFIER
TraesCS1B02G007900	4342767	T	G	3_prime_UTR_variant	MODIFIER
TraesCS1B02G007900	4342817	TGAAGAAGAAG	TGAAGAAGAAGAAG	3_prime_UTR_variant	MODIFIER
TraesCS1B02G327300	553558611	GGT	GGTAGT	3_prime_UTR_variant	MODIFIER
TraesCS2A02G586800	777256691	T	C	3_prime_UTR_variant	MODIFIER
TraesCS2B02G162000	135003547	C	G	3_prime_UTR_variant	MODIFIER
TraesCS2B02G162000	135003557	G	A	3_prime_UTR_variant	MODIFIER
TraesCS2B02G162100	135007307	CACATGTGTAAATTGTTACTCCCTTCGT	C	3_prime_UTR_variant	MODIFIER
TraesCS2B02G542200	738687072	CAT	CATAT	3_prime_UTR_variant	MODIFIER
TraesCS2B02G625300	798135057	G	C	3_prime_UTR_variant	MODIFIER
TraesCS6D02G389000	464830893	C	T	3_prime_UTR_variant	MODIFIER
TraesCS7D02G273100	263831916	T	C	3_prime_UTR_variant	MODIFIER
TraesCS7D02G451000	570663195	A	T	3_prime_UTR_variant	MODIFIER
TraesCS7D02G451000	570663197	A	T	3_prime_UTR_variant	MODIFIER
TraesCS6D02G218600	308881993	C	A	5_prime_UTR_premature_start_codon_gain_variant	LOW
TraesCS7D02G377500	488790691	T	C	5_prime_UTR_premature_start_codon_gain_variant	LOW
TraesCS1B02G187600	335972755	C	A	5_prime_UTR_variant	MODIFIER
TraesCS1B02G258800	456255364	C	T	5_prime_UTR_variant	MODIFIER
TraesCS2B02G051700	25259884	CCCACGAGCCACGAGC	CCCACGAGC	5_prime_UTR_variant	MODIFIER
TraesCS2B02G162000	134998496	T	C	5_prime_UTR_variant	MODIFIER
TraesCS2B02G402300	571140881	A	C	5_prime_UTR_variant	MODIFIER
TraesCS3A02G001800	1315894	T	C	5_prime_UTR_variant	MODIFIER
TraesCS3B02G000800	990005	T	C	5_prime_UTR_variant	MODIFIER
TraesCS3B02G382600	602366792	A	G	5_prime_UTR_variant	MODIFIER
TraesCS6B02G124600	119819064	C	G	5_prime_UTR_variant	MODIFIER
TraesCS6D02G218600	308881992	C	A	5_prime_UTR_variant	MODIFIER
TraesCS7A02G381200	556168817	T	C	5_prime_UTR_variant	MODIFIER
TraesCS7A02G381200	556168818	G	A	5_prime_UTR_variant	MODIFIER
TraesCS7D02G377500	488790626	A	T	5_prime_UTR_variant	MODIFIER
TraesCS7D02G377500	488790639	C	T	5_prime_UTR_variant	MODIFIER
TraesCS4A02G499200	744275311	CCGGGGACGGGGACGGGG	CCGGGGACGGGG	conservative_inframe_deletion	MODERATE
TraesCS7B02G226400	426883956	A	ATCT	disruptive_inframe_insertion	MODERATE
TraesCS1A02G112500	114551505	ATGT	AT	downstream_gene_variant	MODIFIER
TraesCS1B02G007900	4347494	A	T	downstream_gene_variant	MODIFIER
TraesCS1B02G254700	449137523	TAC	T	downstream_gene_variant	MODIFIER
TraesCS1B02G354100	584109994	C	A	downstream_gene_variant	MODIFIER
TraesCS2B02G019300	8998964	A	C	downstream_gene_variant	MODIFIER
TraesCS3A02G001700	1313815	G	C	downstream_gene_variant	MODIFIER
TraesCS3A02G410600	654591549	G	A	downstream_gene_variant	MODIFIER
TraesCS3B02G000700	987846	T	G	downstream_gene_variant	MODIFIER
TraesCS3B02G000700	988231	G	A	downstream_gene_variant	MODIFIER
TraesCS3B02G000700	988602	A	T	downstream_gene_variant	MODIFIER
TraesCS3B02G000700	988604	G	C	downstream_gene_variant	MODIFIER
TraesCS3B02G000700	988609	ATGACA	ATGACATTGACA	downstream_gene_variant	MODIFIER
TraesCS3B02G000700	988635	A	G	downstream_gene_variant	MODIFIER
TraesCS3B02G000700	988930	C	G	downstream_gene_variant	MODIFIER
TraesCS3B02G000700	989071	A	G	downstream_gene_variant	MODIFIER
TraesCS3B02G000700	989080	C	T	downstream_gene_variant	MODIFIER
TraesCS3B02G000700	989089	G	A	downstream_gene_variant	MODIFIER
TraesCS3B02G000700	989090	C	G	downstream_gene_variant	MODIFIER
TraesCS3B02G000700	989184	G	C	downstream_gene_variant	MODIFIER
TraesCS3B02G000700	989209	A	G	downstream_gene_variant	MODIFIER
TraesCS3B02G000700	989215	G	C	downstream_gene_variant	MODIFIER
TraesCS3B02G000700	989429	G	C	downstream_gene_variant	MODIFIER
TraesCS3B02G000700	989456	G	A	downstream_gene_variant	MODIFIER
TraesCS3B02G000700	989460	A	C	downstream_gene_variant	MODIFIER
TraesCS3B02G000700	989468	G	C	downstream_gene_variant	MODIFIER
TraesCS3B02G218400	261791099	A	T	downstream_gene_variant	MODIFIER
TraesCS3B02G423200	660705092	C	T	downstream_gene_variant	MODIFIER
TraesCS4B02G209100	446346326	A	AACG	downstream_gene_variant	MODIFIER
TraesCS4B02G344000	637626150	T	G	downstream_gene_variant	MODIFIER
TraesCS5A02G228300	444550708	AGAGC	A	downstream_gene_variant	MODIFIER
TraesCS5B02G164100	304126151	CTTT	CTTTTT	downstream_gene_variant	MODIFIER
TraesCS5B02G164100	304126162	C	T	downstream_gene_variant	MODIFIER
TraesCS5B02G519400	682184028	T	C	downstream_gene_variant	MODIFIER
TraesCS5B02G519400	682184040	G	A	downstream_gene_variant	MODIFIER
TraesCS6A02G236100	445583204	G	C	downstream_gene_variant	MODIFIER
TraesCS6A02G236100	445583254	C	T	downstream_gene_variant	MODIFIER
TraesCS6A02G236100	445583255	G	A	downstream_gene_variant	MODIFIER
TraesCS6A02G236100	445583258	C	T	downstream_gene_variant	MODIFIER
TraesCS6A02G236100	445583279	T	C	downstream_gene_variant	MODIFIER
TraesCS6A02G236100	445583281	A	G	downstream_gene_variant	MODIFIER
TraesCS6A02G236100	445583454	C	T	downstream_gene_variant	MODIFIER
TraesCS6A02G236100	445583464	A	G	downstream_gene_variant	MODIFIER
TraesCS6A02G236100	445583505	T	A	downstream_gene_variant	MODIFIER
TraesCS6A02G274300	501181859	T	C	downstream_gene_variant	MODIFIER
TraesCS6B02G356400	624803608	A	T	downstream_gene_variant	MODIFIER
TraesCS6B02G385000	659814774	A	C	downstream_gene_variant	MODIFIER
TraesCS7A02G340300	498941746	A	G	downstream_gene_variant	MODIFIER
TraesCS7B02G251900	464566406	A	G	downstream_gene_variant	MODIFIER
TraesCS2A02G556200	760566730	A	AT	frameshift_variant	HIGH
TraesCS2D02G092700	44082869	G	GAT	frameshift_variant	HIGH
TraesCS4D02G176700	307238013	ATC	A	frameshift_variant	HIGH
TraesCS6B02G254400	457420305	GT	G	frameshift_variant	HIGH
TraesCS2D02G398700	511919858	AGG	AG	frameshift_variant&splice_region_variant	HIGH
TraesCS1A02G215100	380311553	CTCTTTCTTTCTTTCTTTCTTTCTTT	CTCTTTCTTTCTTTCTTTCTTTCTTTCTTT	intergenic_region	MODIFIER
TraesCS1A02G225700	396237777	A	T	intergenic_region	MODIFIER
TraesCS1A02G225700	396238003	C	A	intergenic_region	MODIFIER
TraesCS1A02G225700	396238986	T	A	intergenic_region	MODIFIER
TraesCS1A02G225700	396239029	C	T	intergenic_region	MODIFIER
TraesCS1A02G225700	396239137	T	A	intergenic_region	MODIFIER
TraesCS1A02G225700	396239214	CAAAA	CAAA	intergenic_region	MODIFIER
TraesCS1A02G225700	396239242	CAA	CA	intergenic_region	MODIFIER
TraesCS1A02G225700	396239754	T	G	intergenic_region	MODIFIER
TraesCS1A02G225700	396239757	T	C	intergenic_region	MODIFIER
TraesCS1A02G228500	399873075	C	T	intergenic_region	MODIFIER
TraesCS1A02G228500	399873129	A	G	intergenic_region	MODIFIER
TraesCS1A02G228500	399878614	C	A	intergenic_region	MODIFIER
TraesCS1A02G228500	399878621	T	C	intergenic_region	MODIFIER
TraesCS1A02G228500	399879252	C	T	intergenic_region	MODIFIER
TraesCS1A02G228500	399879363	ATTT	ATTTT	intergenic_region	MODIFIER
TraesCS1A02G228500	399879746	C	T	intergenic_region	MODIFIER
TraesCS1A02G228500	399879755	G	A	intergenic_region	MODIFIER
TraesCS1A02G228500	399879757	G	C	intergenic_region	MODIFIER
TraesCS1A02G228500	399881824	A	G	intergenic_region	MODIFIER
TraesCS1A02G228500	399881845	C	T	intergenic_region	MODIFIER
TraesCS1A02G228500	399881868	CA	C	intergenic_region	MODIFIER
TraesCS1A02G228500	399884236	C	T	intergenic_region	MODIFIER
TraesCS1A02G228500	399885985	CAAA	CAAAA	intergenic_region	MODIFIER
TraesCS1A02G228500	399886817	G	A	intergenic_region	MODIFIER
TraesCS1A02G228500	399886861	T	C	intergenic_region	MODIFIER
TraesCS1A02G228500	399887286	C	T	intergenic_region	MODIFIER
TraesCS1B02G101600	111362448	C	T	intergenic_region	MODIFIER
TraesCS1B02G101700	111417108	G	A	intergenic_region	MODIFIER
TraesCS1B02G138200	178484594	G	A	intergenic_region	MODIFIER
TraesCS1B02G138200	178484603	C	T	intergenic_region	MODIFIER
TraesCS1B02G138200	178484612	A	G	intergenic_region	MODIFIER
TraesCS1B02G138200	178484613	G	A	intergenic_region	MODIFIER
TraesCS1B02G174400	313449197	A	C	intergenic_region	MODIFIER
TraesCS1B02G228700	410298683	GTCTCTCTCTCTCTCTCTCTCTCTCTCTCTCTCT	GTCTCTCTCTCTCTCTCTCTCTCTCTCTCTCTCTCT	intergenic_region	MODIFIER
TraesCS1B02G238800	426961420	C	A	intergenic_region	MODIFIER
TraesCS1B02G254700	449258037	C	T	intergenic_region	MODIFIER
TraesCS1B02G254700	449259640	G	A	intergenic_region	MODIFIER
TraesCS1B02G274400	481721195	G	A	intergenic_region	MODIFIER
TraesCS1B02G274400	481725023	C	T	intergenic_region	MODIFIER
TraesCS1B02G274400	481725049	A	G	intergenic_region	MODIFIER
TraesCS1B02G316300	540799601	T	C	intergenic_region	MODIFIER
TraesCS1B02G316300	540844243	C	T	intergenic_region	MODIFIER
TraesCS1B02G316300	540844306	G	T	intergenic_region	MODIFIER
TraesCS1B02G316300	540844321	C	A	intergenic_region	MODIFIER
TraesCS1B02G316300	540845059	TAGCACTTATTTTATATGCAGAGCACTT	TAGCACTT	intergenic_region	MODIFIER
TraesCS1B02G316300	540846147	C	T	intergenic_region	MODIFIER
TraesCS1B02G316300	540847711	T	C	intergenic_region	MODIFIER
TraesCS1B02G361000	589515111	A	G	intergenic_region	MODIFIER
TraesCS1B02G361000	589516080	T	G	intergenic_region	MODIFIER
TraesCS1B02G361000	589516660	C	T	intergenic_region	MODIFIER
TraesCS1B02G361000	589519570	T	C	intergenic_region	MODIFIER
TraesCS1B02G361000	589519579	G	A	intergenic_region	MODIFIER
TraesCS1B02G361000	589520218	TCACACACACACACACA	TCACACACACACACACACACACACA	intergenic_region	MODIFIER
TraesCS1D02G155700	219239689	C	A	intergenic_region	MODIFIER
TraesCS1D02G226900	315608867	G	A	intergenic_region	MODIFIER
TraesCS1D02G315500	410717468	T	C	intergenic_region	MODIFIER
TraesCS2A02G372500	615298048	G	A	intergenic_region	MODIFIER
TraesCS2A02G446000	695317668	G	T	intergenic_region	MODIFIER
TraesCS2A02G446000	695323631	T	C	intergenic_region	MODIFIER
TraesCS2A02G446000	695323677	A	T	intergenic_region	MODIFIER
TraesCS2A02G545800	754683322	CTT	CT	intergenic_region	MODIFIER
TraesCS2B02G255300	291977854	T	C	intergenic_region	MODIFIER
TraesCS2B02G255300	291977857	A	T	intergenic_region	MODIFIER
TraesCS2B02G413800	591261997	TC	T	intergenic_region	MODIFIER
TraesCS2B02G417700	598400059	A	G	intergenic_region	MODIFIER
TraesCS2B02G417700	598400094	G	C	intergenic_region	MODIFIER
TraesCS2B02G418300	599208881	G	T	intergenic_region	MODIFIER
TraesCS2B02G467200	662911839	C	T	intergenic_region	MODIFIER
TraesCS2B02G542100	738502626	C	T	intergenic_region	MODIFIER
TraesCS2B02G542100	738505034	G	T	intergenic_region	MODIFIER
TraesCS2D02G235300	221044564	G	A	intergenic_region	MODIFIER
TraesCS2D02G361900	467889825	G	A	intergenic_region	MODIFIER
TraesCS2D02G361900	467889846	A	G	intergenic_region	MODIFIER
TraesCS2D02G361900	467889892	A	T	intergenic_region	MODIFIER
TraesCS2D02G361900	467889900	A	G	intergenic_region	MODIFIER
TraesCS2D02G361900	467889906	C	T	intergenic_region	MODIFIER
TraesCS2D02G361900	467889910	A	G	intergenic_region	MODIFIER
TraesCS2D02G515900	607305860	A	T	intergenic_region	MODIFIER
TraesCS3A02G103000	66657450	C	T	intergenic_region	MODIFIER
TraesCS3A02G103000	66687061	G	T	intergenic_region	MODIFIER
TraesCS3A02G293400	525547925	GTATTT	GT	intergenic_region	MODIFIER
TraesCS3A02G439600	682935214	A	T	intergenic_region	MODIFIER
TraesCS3B02G293500	472660507	A	G	intergenic_region	MODIFIER
TraesCS3B02G293500	472660514	G	A	intergenic_region	MODIFIER
TraesCS3B02G293500	472660563	G	A	intergenic_region	MODIFIER
TraesCS3B02G293500	472660577	T	C	intergenic_region	MODIFIER
TraesCS3B02G397000	627446304	C	T	intergenic_region	MODIFIER
TraesCS3B02G449200	689695676	A	C	intergenic_region	MODIFIER
TraesCS3B02G473600	722696366	C	T	intergenic_region	MODIFIER
TraesCS3B02G484300	730849187	A	G	intergenic_region	MODIFIER
TraesCS3D02G024200	7979266	TCCAAATGC	TC	intergenic_region	MODIFIER
TraesCS3D02G271000	375927620	C	T	intergenic_region	MODIFIER
TraesCS3D02G271000	376035472	TAGAGAGAGAGAGAGAGAGAGAGAGAGAG	TAGAGAGAGAGAGAGAGAGAGAGAGAGAGAGAG	intergenic_region	MODIFIER
TraesCS3D02G459900	565059867	C	G	intergenic_region	MODIFIER
TraesCS3D02G459900	565059870	T	C	intergenic_region	MODIFIER
TraesCS4A02G183600	462130713	G	A	intergenic_region	MODIFIER
TraesCS4A02G183600	462130755	G	A	intergenic_region	MODIFIER
TraesCS4B02G134900	175901157	G	A	intergenic_region	MODIFIER
TraesCS4B02G134900	175901220	G	T	intergenic_region	MODIFIER
TraesCS4B02G151100	240175890	A	G	intergenic_region	MODIFIER
TraesCS4B02G151100	240175892	G	A	intergenic_region	MODIFIER
TraesCS4B02G151200	240827911	CTTTTTTTTT	CTTTTTTTTTT	intergenic_region	MODIFIER
TraesCS4B02G162200	325304858	T	G	intergenic_region	MODIFIER
TraesCS4B02G322200	613007780	A	AATTT	intergenic_region	MODIFIER
TraesCS4D02G148400	147846088	C	A	intergenic_region	MODIFIER
TraesCS4D02G148400	148063141	CAAA	CAA	intergenic_region	MODIFIER
TraesCS5B02G007500	8600772	T	C	intergenic_region	MODIFIER
TraesCS5B02G069700	79787317	T	C	intergenic_region	MODIFIER
TraesCS5B02G111800	170568967	G	A	intergenic_region	MODIFIER
TraesCS5B02G111800	170568993	A	G	intergenic_region	MODIFIER
TraesCS5B02G111800	170570141	A	G	intergenic_region	MODIFIER
TraesCS5B02G111800	170571425	T	C	intergenic_region	MODIFIER
TraesCS5B02G111800	170571442	C	T	intergenic_region	MODIFIER
TraesCS5B02G197100	354892851	ATCTCCGTCTCCGTCTCCGTCTCC	ATCTCCGTCTCCGTCTCC	intergenic_region	MODIFIER
TraesCS5B02G197100	354985723	A	G	intergenic_region	MODIFIER
TraesCS5B02G197100	354987614	T	C	intergenic_region	MODIFIER
TraesCS5B02G197100	354988779	G	T	intergenic_region	MODIFIER
TraesCS5B02G197100	354988780	C	T	intergenic_region	MODIFIER
TraesCS5B02G197200	355634994	C	T	intergenic_region	MODIFIER
TraesCS5B02G197200	355635817	A	T	intergenic_region	MODIFIER
TraesCS5B02G197200	355635856	A	G	intergenic_region	MODIFIER
TraesCS5B02G246000	427276146	A	G	intergenic_region	MODIFIER
TraesCS5B02G246000	427276163	A	G	intergenic_region	MODIFIER
TraesCS5B02G246000	427276176	T	C	intergenic_region	MODIFIER
TraesCS5B02G246000	427276513	A	C	intergenic_region	MODIFIER
TraesCS5B02G246000	427277898	G	A	intergenic_region	MODIFIER
TraesCS5B02G246000	427278427	C	T	intergenic_region	MODIFIER
TraesCS5B02G246000	427278436	C	T	intergenic_region	MODIFIER
TraesCS5B02G246000	427278487	T	C	intergenic_region	MODIFIER
TraesCS5B02G246000	427278492	T	C	intergenic_region	MODIFIER
TraesCS5B02G246000	427278495	C	T	intergenic_region	MODIFIER
TraesCS5B02G246000	427278504	G	A	intergenic_region	MODIFIER
TraesCS5B02G325700	510138197	G	T	intergenic_region	MODIFIER
TraesCS5D02G122000	175963808	A	G	intergenic_region	MODIFIER
TraesCS5D02G254700	361341935	T	C	intergenic_region	MODIFIER
TraesCS5D02G254700	361341950	C	T	intergenic_region	MODIFIER
TraesCS5D02G254700	361341952	T	G	intergenic_region	MODIFIER
TraesCS6A02G050700	26363504	T	G	intergenic_region	MODIFIER
TraesCS6A02G050700	26363505	A	T	intergenic_region	MODIFIER
TraesCS6A02G084300	52696952	C	A	intergenic_region	MODIFIER
TraesCS6A02G084300	52799200	TAGAGA	TAGA	intergenic_region	MODIFIER
TraesCS6A02G227200	427935021	G	A	intergenic_region	MODIFIER
TraesCS6A02G227200	427938635	G	T	intergenic_region	MODIFIER
TraesCS6A02G227200	427939410	A	G	intergenic_region	MODIFIER
TraesCS6A02G227200	427939467	C	T	intergenic_region	MODIFIER
TraesCS6A02G227200	427939468	A	G	intergenic_region	MODIFIER
TraesCS6A02G227200	427941430	CGAGAGAGAGAG	CGAGAGAGAGAGAG	intergenic_region	MODIFIER
TraesCS6A02G227200	427946464	C	T	intergenic_region	MODIFIER
TraesCS6A02G349700	581908411	T	C	intergenic_region	MODIFIER
TraesCS6A02G349700	581908459	G	A	intergenic_region	MODIFIER
TraesCS6B02G118100	112928287	T	C	intergenic_region	MODIFIER
TraesCS6B02G118100	112929940	A	T	intergenic_region	MODIFIER
TraesCS6B02G118100	112929972	G	A	intergenic_region	MODIFIER
TraesCS6B02G164100	171453775	A	G	intergenic_region	MODIFIER
TraesCS6B02G164100	171453801	A	G	intergenic_region	MODIFIER
TraesCS6B02G289700	521436872	A	G	intergenic_region	MODIFIER
TraesCS6B02G289700	521436883	C	T	intergenic_region	MODIFIER
TraesCS6B02G289700	521436938	T	C	intergenic_region	MODIFIER
TraesCS6B02G289700	521437321	ATTTTTTTT	ATTTTTTT	intergenic_region	MODIFIER
TraesCS6D02G237700	336841628	C	G	intergenic_region	MODIFIER
TraesCS6D02G237700	336841723	C	T	intergenic_region	MODIFIER
TraesCS6D02G345700	445614244	TG	T	intergenic_region	MODIFIER
TraesCS6D02G345700	445614247	T	TCC	intergenic_region	MODIFIER
TraesCS6D02G345700	445656168	T	TCC	intergenic_region	MODIFIER
TraesCS6D02G345700	445677157	T	TCC	intergenic_region	MODIFIER
TraesCS7A02G024600	9731946	A	G	intergenic_region	MODIFIER
TraesCS7A02G176700	130098646	A	G	intergenic_region	MODIFIER
TraesCS7A02G300000	414684404	T	G	intergenic_region	MODIFIER
TraesCS7A02G300000	415307160	C	T	intergenic_region	MODIFIER
TraesCS7A02G300000	415307165	C	T	intergenic_region	MODIFIER
TraesCS7A02G300000	415307235	T	C	intergenic_region	MODIFIER
TraesCS7A02G300000	415307236	G	A	intergenic_region	MODIFIER
TraesCS7B02G134400	164153502	GCCCGCCTCTCCTAA	G	intergenic_region	MODIFIER
TraesCS7B02G170900	243566771	A	G	intergenic_region	MODIFIER
TraesCS7B02G170900	243567482	T	G	intergenic_region	MODIFIER
TraesCS7B02G170900	243567966	G	A	intergenic_region	MODIFIER
TraesCS7B02G170900	243746234	T	C	intergenic_region	MODIFIER
TraesCS7B02G170900	243746247	C	T	intergenic_region	MODIFIER
TraesCS7B02G170900	243746254	C	T	intergenic_region	MODIFIER
TraesCS7B02G170900	243782113	AACACACACAC	AACACACACACAC	intergenic_region	MODIFIER
TraesCS7B02G176600	250191961	T	C	intergenic_region	MODIFIER
TraesCS7B02G176700	251241236	A	G	intergenic_region	MODIFIER
TraesCS7B02G176700	251543677	A	C	intergenic_region	MODIFIER
TraesCS7B02G176700	251543766	T	C	intergenic_region	MODIFIER
TraesCS7B02G176700	251644777	AT	A	intergenic_region	MODIFIER
TraesCS7B02G327700	582267616	A	G	intergenic_region	MODIFIER
TraesCS7B02G327700	582267782	T	C	intergenic_region	MODIFIER
TraesCS7D02G146300	93709513	A	ATCT	intergenic_region	MODIFIER
TraesCS7D02G282300	287708228	C	T	intergenic_region	MODIFIER
TraesCS7D02G282300	287708429	TTACTA	TTA	intergenic_region	MODIFIER
TraesCS1B02G032600	15870623	T	C	intron_variant	MODIFIER
TraesCS1B02G032600	15870630	G	C	intron_variant	MODIFIER
TraesCS1B02G032600	15870637	G	A	intron_variant	MODIFIER
TraesCS1B02G032600	15870647	A	C	intron_variant	MODIFIER
TraesCS1B02G032600	15870651	C	T	intron_variant	MODIFIER
TraesCS1B02G032600	15870656	C	T	intron_variant	MODIFIER
TraesCS1B02G032600	15870677	T	C	intron_variant	MODIFIER
TraesCS1B02G107100	119100270	G	A	intron_variant	MODIFIER
TraesCS1B02G107100	119102583	G	A	intron_variant	MODIFIER
TraesCS1B02G174400	313094008	A	G	intron_variant	MODIFIER
TraesCS1D02G103800	93127474	A	G	intron_variant	MODIFIER
TraesCS2A02G400200	653392878	TATGATGA	TATGA	intron_variant	MODIFIER
TraesCS2A02G556200	760564679	G	C	intron_variant	MODIFIER
TraesCS2A02G556200	760564700	G	A	intron_variant	MODIFIER
TraesCS2A02G556200	760567817	T	G	intron_variant	MODIFIER
TraesCS2A02G556200	760573951	C	T	intron_variant	MODIFIER
TraesCS2A02G556200	760581881	C	T	intron_variant	MODIFIER
TraesCS2A02G556200	760582259	T	C	intron_variant	MODIFIER
TraesCS2A02G586800	777255444	C	T	intron_variant	MODIFIER
TraesCS2A02G586800	777255448	G	A	intron_variant	MODIFIER
TraesCS2A02G586800	777255463	T	C	intron_variant	MODIFIER
TraesCS2A02G586800	777255615	T	C	intron_variant	MODIFIER
TraesCS2A02G586800	777255818	T	C	intron_variant	MODIFIER
TraesCS2A02G586800	777255843	A	T	intron_variant	MODIFIER
TraesCS2B02G542200	738680113	T	C	intron_variant	MODIFIER
TraesCS2B02G542200	738680117	C	T	intron_variant	MODIFIER
TraesCS2B02G542200	738680148	C	T	intron_variant	MODIFIER
TraesCS2B02G542200	738680161	G	A	intron_variant	MODIFIER
TraesCS2B02G542200	738680174	C	T	intron_variant	MODIFIER
TraesCS2B02G542200	738683870	A	C	intron_variant	MODIFIER
TraesCS2B02G542200	738683876	C	A	intron_variant	MODIFIER
TraesCS2B02G542200	738683877	T	A	intron_variant	MODIFIER
TraesCS2B02G542200	738683880	T	A	intron_variant	MODIFIER
TraesCS2B02G542200	738683918	T	C	intron_variant	MODIFIER
TraesCS2B02G542200	738683944	C	T	intron_variant	MODIFIER
TraesCS2B02G542200	738683957	T	G	intron_variant	MODIFIER
TraesCS2B02G542200	738683978	G	A	intron_variant	MODIFIER
TraesCS2B02G542200	738685353	T	C	intron_variant	MODIFIER
TraesCS2B02G542200	738685373	T	C	intron_variant	MODIFIER
TraesCS2B02G542200	738685405	C	G	intron_variant	MODIFIER
TraesCS2B02G542200	738685940	A	T	intron_variant	MODIFIER
TraesCS2B02G542200	738685964	A	T	intron_variant	MODIFIER
TraesCS2B02G542200	738685986	G	C	intron_variant	MODIFIER
TraesCS2B02G542200	738685992	C	T	intron_variant	MODIFIER
TraesCS2B02G542200	738685998	A	T	intron_variant	MODIFIER
TraesCS2B02G542200	738686008	T	C	intron_variant	MODIFIER
TraesCS2B02G542200	738686010	G	A	intron_variant	MODIFIER
TraesCS2B02G542200	738686018	C	T	intron_variant	MODIFIER
TraesCS2B02G542200	738686021	C	G	intron_variant	MODIFIER
TraesCS2D02G037600	13896557	TATACACA	TA	intron_variant	MODIFIER
TraesCS3A02G001800	1315486	AGAAGA	AGAAGATGAAGA	intron_variant	MODIFIER
TraesCS3A02G410600	654589509	G	C	intron_variant	MODIFIER
TraesCS3A02G410600	654590490	G	A	intron_variant	MODIFIER
TraesCS3B02G462600	705567560	G	A	intron_variant	MODIFIER
TraesCS4A02G049500	40283074	C	T	intron_variant	MODIFIER
TraesCS4A02G083500	87414430	A	T	intron_variant	MODIFIER
TraesCS4A02G089200	95187257	A	C	intron_variant	MODIFIER
TraesCS5A02G058000	55655985	T	C	intron_variant	MODIFIER
TraesCS5A02G058000	55659907	TA	T	intron_variant	MODIFIER
TraesCS5A02G183200	382765325	A	T	intron_variant	MODIFIER
TraesCS5A02G378600	575691716	A	T	intron_variant	MODIFIER
TraesCS5A02G378600	575692058	C	T	intron_variant	MODIFIER
TraesCS5A02G378600	575692092	A	C	intron_variant	MODIFIER
TraesCS5B02G007600	8875651	TG	TGTACCACAAG	intron_variant	MODIFIER
TraesCS5B02G065600	73830858	G	A	intron_variant	MODIFIER
TraesCS5B02G111900	170583922	A	C	intron_variant	MODIFIER
TraesCS5B02G111900	170584625	T	C	intron_variant	MODIFIER
TraesCS5B02G111900	170587281	A	G	intron_variant	MODIFIER
TraesCS5B02G111900	170592616	A	G	intron_variant	MODIFIER
TraesCS5B02G111900	170592901	A	T	intron_variant	MODIFIER
TraesCS5B02G111900	170603443	A	G	intron_variant	MODIFIER
TraesCS5B02G111900	170603476	G	A	intron_variant	MODIFIER
TraesCS5B02G111900	170603799	T	C	intron_variant	MODIFIER
TraesCS5B02G111900	170607431	C	T	intron_variant	MODIFIER
TraesCS5B02G111900	170608525	C	T	intron_variant	MODIFIER
TraesCS5B02G111900	170608747	C	T	intron_variant	MODIFIER
TraesCS5B02G111900	170609080	A	G	intron_variant	MODIFIER
TraesCS5B02G111900	170610696	A	G	intron_variant	MODIFIER
TraesCS5B02G382100	560395943	G	A	intron_variant	MODIFIER
TraesCS6B02G146100	146646771	G	A	intron_variant	MODIFIER
TraesCS6B02G149700	150833114	T	C	intron_variant	MODIFIER
TraesCS6B02G173500	187839633	C	T	intron_variant	MODIFIER
TraesCS6B02G173500	187839639	C	T	intron_variant	MODIFIER
TraesCS6B02G173500	187840302	C	T	intron_variant	MODIFIER
TraesCS6B02G173500	187840313	C	T	intron_variant	MODIFIER
TraesCS6B02G413100	686419962	A	T	intron_variant	MODIFIER
TraesCS7A02G247700	228484093	G	A	intron_variant	MODIFIER
TraesCS7A02G247700	228485733	T	G	intron_variant	MODIFIER
TraesCS7B02G127400	152049466	ATTT	ATT	intron_variant	MODIFIER
TraesCS7B02G176700	251129598	T	C	intron_variant	MODIFIER
TraesCS7B02G176700	251137474	C	T	intron_variant	MODIFIER
TraesCS7B02G176700	251137498	G	A	intron_variant	MODIFIER
TraesCS7B02G176700	251139218	T	C	intron_variant	MODIFIER
TraesCS7B02G176700	251139247	A	G	intron_variant	MODIFIER
TraesCS7B02G176700	251140267	A	G	intron_variant	MODIFIER
TraesCS7B02G176700	251140293	C	T	intron_variant	MODIFIER
TraesCS7B02G176700	251141994	C	T	intron_variant	MODIFIER
TraesCS7B02G176700	251147474	C	T	intron_variant	MODIFIER
TraesCS7B02G226400	426882301	T	A	intron_variant	MODIFIER
TraesCS7B02G283200	517326913	TGAGA	TGA	intron_variant	MODIFIER
TraesCS7B02G283200	517327582	T	C	intron_variant	MODIFIER
TraesCS7B02G328500	583478778	C	T	intron_variant	MODIFIER
TraesCS7B02G328500	583478785	A	G	intron_variant	MODIFIER
TraesCS7B02G442100	706862136	A	G	intron_variant	MODIFIER
TraesCS7B02G442100	706862545	C	T	intron_variant	MODIFIER
TraesCS1A02G137400	222348251	C	A	missense_variant	MODERATE
TraesCS1B02G000800	1203981	G	A	missense_variant	MODERATE
TraesCS1B02G032600	15873280	C	G	missense_variant	MODERATE
TraesCS1B02G032600	15874542	G	A	missense_variant	MODERATE
TraesCS1B02G032600	15874596	C	G	missense_variant	MODERATE
TraesCS1B02G393400	626225103	C	T	missense_variant	MODERATE
TraesCS1D02G026100	10667002	A	C	missense_variant	MODERATE
TraesCS2A02G545900	754710069	A	G	missense_variant	MODERATE
TraesCS2A02G564000	764324094	T	C	missense_variant	MODERATE
TraesCS2A02G564000	764324135	C	T	missense_variant	MODERATE
TraesCS2B02G051700	25257230	C	T	missense_variant	MODERATE
TraesCS2B02G625300	798135566	C	G	missense_variant	MODERATE
TraesCS3B02G591100	815883463	G	T	missense_variant	MODERATE
TraesCS4A02G083500	87414833	A	G	missense_variant	MODERATE
TraesCS4A02G237400	546258638	C	A	missense_variant	MODERATE
TraesCS4A02G352300	627820174	A	G	missense_variant	MODERATE
TraesCS5A02G010000	6666861	C	G	missense_variant	MODERATE
TraesCS5B02G385300	564990484	C	T	missense_variant	MODERATE
TraesCS6A02G304300	537314979	C	T	missense_variant	MODERATE
TraesCS6A02G399600	609380578	T	C	missense_variant	MODERATE
TraesCS6B02G149700	150836212	C	G	missense_variant	MODERATE
TraesCS6B02G173500	187839897	A	G	missense_variant	MODERATE
TraesCS6D02G389000	464830377	G	C	missense_variant	MODERATE
TraesCS7B02G226400	426881577	C	A	missense_variant	MODERATE
TraesCS1A02G373200	549420757	G	A	splice_acceptor_variant&intron_variant	HIGH
TraesCS3A02G425600	667949149	G	A	splice_acceptor_variant&intron_variant	HIGH
TraesCS3B02G473800	723033640	C	A	splice_acceptor_variant&intron_variant	HIGH
TraesCS4A02G222800	530174238	C	T	splice_acceptor_variant&intron_variant	HIGH
TraesCS4D02G192700	335894512	C	CG	splice_acceptor_variant&intron_variant	HIGH
TraesCS5A02G095100	132104060	C	G	splice_acceptor_variant&intron_variant	HIGH
TraesCS5B02G469800	643306220	A	C	splice_acceptor_variant&intron_variant	HIGH
TraesCS6A02G399600	609381569	C	A	splice_acceptor_variant&intron_variant	HIGH
TraesCS7A02G486800	677699373	C	CG	splice_acceptor_variant&intron_variant	HIGH
TraesCS1A02G158400	281890064	A	G	splice_donor_variant&intron_variant	HIGH
TraesCS1B02G399000	630066292	G	GGAC	splice_donor_variant&intron_variant	HIGH
TraesCS3B02G473800	723032640	A	AG	splice_donor_variant&intron_variant	HIGH
TraesCS5D02G388500	457995757	T	A	splice_donor_variant&intron_variant	HIGH
TraesCS6D02G287400	396609013	C	G	splice_donor_variant&intron_variant	HIGH
TraesCS7B02G127400	152052239	TCAC	TC	splice_donor_variant&intron_variant	HIGH
TraesCS7B02G293500	530380439	T	TG	splice_donor_variant&intron_variant	HIGH
TraesCS2B02G419400	601177142	GTA	G	splice_donor_variant&splice_region_variant&intron_variant	HIGH
TraesCS6B02G356500	624803612	GACTCAC	G	splice_donor_variant&splice_region_variant&intron_variant	HIGH
TraesCS1B02G395000	626711013	T	A	splice_region_variant&intron_variant	LOW
TraesCS1D02G209400	295405066	G	C	splice_region_variant&intron_variant	LOW
TraesCS2B02G162200	135008516	TG	TGG	splice_region_variant&intron_variant	LOW
TraesCS2B02G419400	601177148	T	G	splice_region_variant&intron_variant	LOW
TraesCS3A02G001800	1313452	T	TA	splice_region_variant&intron_variant	LOW
TraesCS3A02G414400	657947816	AGT	A	splice_region_variant&intron_variant	LOW
TraesCS3A02G439700	682974739	A	AAT	splice_region_variant&intron_variant	LOW
TraesCS3B02G000800	989564	GCACTCAC	GCAC	splice_region_variant&intron_variant	LOW
TraesCS3D02G260700	363053825	A	AT	splice_region_variant&intron_variant	LOW
TraesCS4A02G112600	137167885	T	TC	splice_region_variant&intron_variant	LOW
TraesCS4B02G191500	413871599	G	GT	splice_region_variant&intron_variant	LOW
TraesCS4D02G021200	9184107	GC	G	splice_region_variant&intron_variant	LOW
TraesCS4D02G192600	335781060	TTG	T	splice_region_variant&intron_variant	LOW
TraesCS5A02G135100	305089392	T	G	splice_region_variant&intron_variant	LOW
TraesCS6A02G399600	609381571	G	A	splice_region_variant&intron_variant	LOW
TraesCS7A02G325900	473917867	C	T	splice_region_variant&intron_variant	LOW
TraesCS7B02G442100	706860030	A	G	splice_region_variant&intron_variant	LOW
TraesCS7B02G442100	706862739	G	A	splice_region_variant&intron_variant	LOW
TraesCS1A02G029800	13861705	G	A	synonymous_variant	LOW
TraesCS1A02G215300	380889742	T	C	synonymous_variant	LOW
TraesCS1A02G315400	506999000	C	T	synonymous_variant	LOW
TraesCS1B02G000800	1203986	G	A	synonymous_variant	LOW
TraesCS1B02G000800	1206100	G	T	synonymous_variant	LOW
TraesCS1B02G007900	4342608	T	C	synonymous_variant	LOW
TraesCS1B02G032600	15873276	C	T	synonymous_variant	LOW
TraesCS1B02G032600	15873471	T	A	synonymous_variant	LOW
TraesCS1B02G032600	15874589	G	A	synonymous_variant	LOW
TraesCS1B02G354100	584103398	C	T	synonymous_variant	LOW
TraesCS1B02G393400	626225101	G	T	synonymous_variant	LOW
TraesCS1B02G393400	626225104	T	C	synonymous_variant	LOW
TraesCS1B02G393400	626225107	C	G	synonymous_variant	LOW
TraesCS1B02G393400	626225138	C	A	synonymous_variant	LOW
TraesCS1D02G026100	10666991	A	G	synonymous_variant	LOW
TraesCS1D02G026100	10667009	C	T	synonymous_variant	LOW
TraesCS1D02G026100	10667045	G	C	synonymous_variant	LOW
TraesCS2A02G564000	764324098	C	T	synonymous_variant	LOW
TraesCS2A02G564000	764324107	C	T	synonymous_variant	LOW
TraesCS2A02G564000	764324661	G	A	synonymous_variant	LOW
TraesCS2B02G051700	25258524	C	T	synonymous_variant	LOW
TraesCS2B02G051700	25258548	C	T	synonymous_variant	LOW
TraesCS2B02G051700	25258815	C	G	synonymous_variant	LOW
TraesCS2B02G161900	134996907	G	A	synonymous_variant	LOW
TraesCS2B02G625300	798135232	G	A	synonymous_variant	LOW
TraesCS2B02G625300	798136779	T	C	synonymous_variant	LOW
TraesCS3A02G001800	1315372	G	A	synonymous_variant	LOW
TraesCS4A02G083500	87415000	T	C	synonymous_variant	LOW
TraesCS4A02G441400	709895323	T	C	synonymous_variant	LOW
TraesCS5A02G010000	6666842	G	T	synonymous_variant	LOW
TraesCS5A02G228500	444567223	G	A	synonymous_variant	LOW
TraesCS5B02G519500	682183900	T	C	synonymous_variant	LOW
TraesCS5B02G519500	682183909	A	C	synonymous_variant	LOW
TraesCS6B02G146100	146641829	T	C	synonymous_variant	LOW
TraesCS7D02G000400	368957	G	A	synonymous_variant	LOW
TraesCS1A02G225700	396104918	G	T	upstream_gene_variant	MODIFIER
TraesCS1A02G225700	396108145	C	T	upstream_gene_variant	MODIFIER
TraesCS1A02G228600	399888032	C	T	upstream_gene_variant	MODIFIER
TraesCS1A02G228600	399888094	G	T	upstream_gene_variant	MODIFIER
TraesCS1A02G228600	399891906	T	C	upstream_gene_variant	MODIFIER
TraesCS1A02G243100	431033368	C	A	upstream_gene_variant	MODIFIER
TraesCS1A02G373300	549423636	ATTTCGCGAGGTGT	AT	upstream_gene_variant	MODIFIER
TraesCS1B02G000900	1205338	A	G	upstream_gene_variant	MODIFIER
TraesCS1B02G000900	1205342	G	T	upstream_gene_variant	MODIFIER
TraesCS1B02G007900	4335365	G	A	upstream_gene_variant	MODIFIER
TraesCS1B02G007900	4335366	C	T	upstream_gene_variant	MODIFIER
TraesCS1B02G007900	4335556	AG	A	upstream_gene_variant	MODIFIER
TraesCS1B02G007900	4338588	G	A	upstream_gene_variant	MODIFIER
TraesCS1B02G007900	4339619	T	C	upstream_gene_variant	MODIFIER
TraesCS1B02G101700	111367221	GACACA	GACACACACA	upstream_gene_variant	MODIFIER
TraesCS1B02G107100	119099040	T	G	upstream_gene_variant	MODIFIER
TraesCS1B02G187700	335974210	G	A	upstream_gene_variant	MODIFIER
TraesCS1B02G316200	540724253	CCTT	CCTTTCTT	upstream_gene_variant	MODIFIER
TraesCS1B02G316200	540725519	A	G	upstream_gene_variant	MODIFIER
TraesCS1B02G316200	540725542	ATG	ATGTG	upstream_gene_variant	MODIFIER
TraesCS1D02G002500	576101	T	C	upstream_gene_variant	MODIFIER
TraesCS1D02G026000	10667403	C	T	upstream_gene_variant	MODIFIER
TraesCS1D02G026000	10667405	A	G	upstream_gene_variant	MODIFIER
TraesCS1D02G026000	10667412	A	C	upstream_gene_variant	MODIFIER
TraesCS1D02G026000	10667420	G	A	upstream_gene_variant	MODIFIER
TraesCS1D02G026000	10667421	T	C	upstream_gene_variant	MODIFIER
TraesCS1D02G026000	10667455	T	C	upstream_gene_variant	MODIFIER
TraesCS1D02G026000	10667466	T	C	upstream_gene_variant	MODIFIER
TraesCS1D02G026000	10667477	G	A	upstream_gene_variant	MODIFIER
TraesCS1D02G026000	10667499	T	C	upstream_gene_variant	MODIFIER
TraesCS1D02G099500	86782716	A	G	upstream_gene_variant	MODIFIER
TraesCS1D02G296400	394451112	C	T	upstream_gene_variant	MODIFIER
TraesCS1D02G405800	470068873	T	C	upstream_gene_variant	MODIFIER
TraesCS1D02G405800	470068881	G	T	upstream_gene_variant	MODIFIER
TraesCS1D02G405800	470068988	G	A	upstream_gene_variant	MODIFIER
TraesCS2A02G437200	688967213	T	C	upstream_gene_variant	MODIFIER
TraesCS2A02G545900	754705806	G	T	upstream_gene_variant	MODIFIER
TraesCS2A02G564000	764319321	C	T	upstream_gene_variant	MODIFIER
TraesCS2A02G564000	764319380	T	C	upstream_gene_variant	MODIFIER
TraesCS2B02G051700	25260456	CTCCAGCAG	C	upstream_gene_variant	MODIFIER
TraesCS2B02G161900	135000112	A	G	upstream_gene_variant	MODIFIER
TraesCS2B02G161900	135000130	G	A	upstream_gene_variant	MODIFIER
TraesCS2B02G161900	135000134	G	A	upstream_gene_variant	MODIFIER
TraesCS2B02G161900	135000139	T	C	upstream_gene_variant	MODIFIER
TraesCS2B02G161900	135000156	C	A	upstream_gene_variant	MODIFIER
TraesCS2B02G161900	135000204	A	G	upstream_gene_variant	MODIFIER
TraesCS2B02G161900	135000677	G	C	upstream_gene_variant	MODIFIER
TraesCS2B02G161900	135000691	A	G	upstream_gene_variant	MODIFIER
TraesCS2B02G161900	135001380	ATTCT	AT	upstream_gene_variant	MODIFIER
TraesCS2B02G161900	135002229	A	G	upstream_gene_variant	MODIFIER
TraesCS2B02G389600	553608142	T	C	upstream_gene_variant	MODIFIER
TraesCS2B02G389700	553612696	G	T	upstream_gene_variant	MODIFIER
TraesCS2B02G542200	738677696	G	A	upstream_gene_variant	MODIFIER
TraesCS2B02G542200	738677699	T	C	upstream_gene_variant	MODIFIER
TraesCS2B02G542200	738677720	G	C	upstream_gene_variant	MODIFIER
TraesCS2B02G542200	738677728	G	T	upstream_gene_variant	MODIFIER
TraesCS2B02G542200	738677730	A	G	upstream_gene_variant	MODIFIER
TraesCS2B02G542200	738677751	C	T	upstream_gene_variant	MODIFIER
TraesCS2B02G542200	738677753	C	T	upstream_gene_variant	MODIFIER
TraesCS2B02G542200	738677776	A	G	upstream_gene_variant	MODIFIER
TraesCS2B02G596500	779861508	A	G	upstream_gene_variant	MODIFIER
TraesCS2B02G625300	798141951	C	T	upstream_gene_variant	MODIFIER
TraesCS2B02G625300	798141964	G	A	upstream_gene_variant	MODIFIER
TraesCS2B02G625300	798141976	G	C	upstream_gene_variant	MODIFIER
TraesCS2B02G625300	798141981	C	G	upstream_gene_variant	MODIFIER
TraesCS2B02G625300	798141982	C	T	upstream_gene_variant	MODIFIER
TraesCS2B02G625300	798141988	T	C	upstream_gene_variant	MODIFIER
TraesCS2B02G625300	798142001	T	C	upstream_gene_variant	MODIFIER
TraesCS2B02G625300	798142009	A	G	upstream_gene_variant	MODIFIER
TraesCS2B02G625300	798142011	C	T	upstream_gene_variant	MODIFIER
TraesCS2B02G625300	798142027	G	A	upstream_gene_variant	MODIFIER
TraesCS2B02G625300	798142054	A	C	upstream_gene_variant	MODIFIER
TraesCS2B02G625300	798142056	G	A	upstream_gene_variant	MODIFIER
TraesCS2B02G625300	798142272	G	A	upstream_gene_variant	MODIFIER
TraesCS2B02G625300	798142277	A	C	upstream_gene_variant	MODIFIER
TraesCS2B02G625300	798142278	A	G	upstream_gene_variant	MODIFIER
TraesCS2B02G625300	798142286	A	T	upstream_gene_variant	MODIFIER
TraesCS2B02G625300	798142290	T	C	upstream_gene_variant	MODIFIER
TraesCS2B02G625300	798142293	T	C	upstream_gene_variant	MODIFIER
TraesCS2B02G625300	798142311	A	G	upstream_gene_variant	MODIFIER
TraesCS2B02G625300	798142314	C	G	upstream_gene_variant	MODIFIER
TraesCS2B02G625300	798142334	C	A	upstream_gene_variant	MODIFIER
TraesCS2B02G625300	798142346	G	A	upstream_gene_variant	MODIFIER
TraesCS2B02G625300	798142348	C	T	upstream_gene_variant	MODIFIER
TraesCS2B02G625300	798142398	C	T	upstream_gene_variant	MODIFIER
TraesCS2B02G625300	798142401	C	G	upstream_gene_variant	MODIFIER
TraesCS2B02G625300	798142404	A	G	upstream_gene_variant	MODIFIER
TraesCS2B02G625300	798142409	C	T	upstream_gene_variant	MODIFIER
TraesCS2D02G141000	83134102	G	C	upstream_gene_variant	MODIFIER
TraesCS2D02G141000	83135950	A	G	upstream_gene_variant	MODIFIER
TraesCS2D02G478900	580005747	C	T	upstream_gene_variant	MODIFIER
TraesCS3A02G001800	1315893	ATCTATCTATCTATCTCTCTATCT	ATCTATCT	upstream_gene_variant	MODIFIER
TraesCS3A02G001800	1315939	G	T	upstream_gene_variant	MODIFIER
TraesCS3A02G001800	1315945	T	C	upstream_gene_variant	MODIFIER
TraesCS3A02G001800	1315959	G	A	upstream_gene_variant	MODIFIER
TraesCS3A02G271500	500969080	T	A	upstream_gene_variant	MODIFIER
TraesCS3A02G271500	500969084	A	G	upstream_gene_variant	MODIFIER
TraesCS3A02G439800	682972971	CTACCCT	CTACCCTTACCCT	upstream_gene_variant	MODIFIER
TraesCS3A02G439800	682975452	T	C	upstream_gene_variant	MODIFIER
TraesCS3A02G439800	682975797	A	C	upstream_gene_variant	MODIFIER
TraesCS3B02G000800	987009	C	T	upstream_gene_variant	MODIFIER
TraesCS3B02G000800	987050	C	T	upstream_gene_variant	MODIFIER
TraesCS3B02G000800	987068	A	G	upstream_gene_variant	MODIFIER
TraesCS3B02G139600	126007464	A	G	upstream_gene_variant	MODIFIER
TraesCS3B02G139600	126008142	G	A	upstream_gene_variant	MODIFIER
TraesCS3B02G423300	660699116	C	G	upstream_gene_variant	MODIFIER
TraesCS3B02G423300	660709958	T	C	upstream_gene_variant	MODIFIER
TraesCS3B02G499500	744314317	A	AT	upstream_gene_variant	MODIFIER
TraesCS3B02G499500	744315525	CAGAGA	CAGA	upstream_gene_variant	MODIFIER
TraesCS3D02G384200	499847373	AG	AGTTGACTG	upstream_gene_variant	MODIFIER
TraesCS4A02G053500	45135838	A	G	upstream_gene_variant	MODIFIER
TraesCS4A02G083400	87414050	G	T	upstream_gene_variant	MODIFIER
TraesCS4A02G083400	87414210	GACACACA	GACACA	upstream_gene_variant	MODIFIER
TraesCS4A02G083500	87408200	GTATTA	GTA	upstream_gene_variant	MODIFIER
TraesCS4A02G156500	312710890	TAAAATGCTCAAAAAAT	TAAAAT	upstream_gene_variant	MODIFIER
TraesCS4A02G162100	353087452	C	T	upstream_gene_variant	MODIFIER
TraesCS4A02G441500	709900817	A	G	upstream_gene_variant	MODIFIER
TraesCS4A02G499200	744272987	C	T	upstream_gene_variant	MODIFIER
TraesCS4A02G499300	744300358	T	C	upstream_gene_variant	MODIFIER
TraesCS4A02G499300	744300361	G	C	upstream_gene_variant	MODIFIER
TraesCS4A02G499300	744300363	A	C	upstream_gene_variant	MODIFIER
TraesCS4A02G499300	744300368	A	G	upstream_gene_variant	MODIFIER
TraesCS5A02G049500	45290464	TCCCCCCCCC	TCCCCCCCC	upstream_gene_variant	MODIFIER
TraesCS5A02G049500	45292676	A	T	upstream_gene_variant	MODIFIER
TraesCS5A02G253700	469885887	G	C	upstream_gene_variant	MODIFIER
TraesCS5A02G253700	469885895	C	T	upstream_gene_variant	MODIFIER
TraesCS5A02G253700	469885896	C	T	upstream_gene_variant	MODIFIER
TraesCS5A02G253700	469885909	C	T	upstream_gene_variant	MODIFIER
TraesCS5A02G253700	469885931	G	A	upstream_gene_variant	MODIFIER
TraesCS5A02G253700	469885940	A	G	upstream_gene_variant	MODIFIER
TraesCS5A02G253700	469885956	A	T	upstream_gene_variant	MODIFIER
TraesCS5B02G111900	170581668	C	T	upstream_gene_variant	MODIFIER
TraesCS5B02G129800	241162031	GA	GACAAA	upstream_gene_variant	MODIFIER
TraesCS5B02G164000	303918132	AAC	A	upstream_gene_variant	MODIFIER
TraesCS5B02G181400	331213898	C	A	upstream_gene_variant	MODIFIER
TraesCS5B02G246000	427246108	C	T	upstream_gene_variant	MODIFIER
TraesCS5B02G252700	435767356	G	T	upstream_gene_variant	MODIFIER
TraesCS5B02G382300	560440615	A	G	upstream_gene_variant	MODIFIER
TraesCS5B02G469800	643302056	CAG	CAGAG	upstream_gene_variant	MODIFIER
TraesCS5B02G469800	643302115	T	C	upstream_gene_variant	MODIFIER
TraesCS5D02G171500	268521837	GA	GAA	upstream_gene_variant	MODIFIER
TraesCS5D02G235800	344542203	TCAC	TCACAC	upstream_gene_variant	MODIFIER
TraesCS6A02G236000	445580103	A	G	upstream_gene_variant	MODIFIER
TraesCS6A02G274400	501177308	T	A	upstream_gene_variant	MODIFIER
TraesCS6A02G274400	501177326	T	C	upstream_gene_variant	MODIFIER
TraesCS6A02G274400	501177331	G	A	upstream_gene_variant	MODIFIER
TraesCS6A02G352200	584913055	G	A	upstream_gene_variant	MODIFIER
TraesCS6A02G352200	584913170	G	A	upstream_gene_variant	MODIFIER
TraesCS6A02G352200	584914154	G	A	upstream_gene_variant	MODIFIER
TraesCS6A02G352200	584914169	G	T	upstream_gene_variant	MODIFIER
TraesCS6A02G352200	584914171	G	A	upstream_gene_variant	MODIFIER
TraesCS6A02G399500	609380509	G	T	upstream_gene_variant	MODIFIER
TraesCS6A02G405500	611482192	GC	G	upstream_gene_variant	MODIFIER
TraesCS6B02G146100	146633257	A	C	upstream_gene_variant	MODIFIER
TraesCS6B02G146100	146633308	A	G	upstream_gene_variant	MODIFIER
TraesCS6B02G146100	146633358	G	GTCA	upstream_gene_variant	MODIFIER
TraesCS6B02G356500	624801224	T	C	upstream_gene_variant	MODIFIER
TraesCS6B02G379500	654607140	CT	CTCGCGTT	upstream_gene_variant	MODIFIER
TraesCS6D02G134300	102121841	TCGC	TC	upstream_gene_variant	MODIFIER
TraesCS6D02G140200	109894606	GAAC	GAACTCGGTTCAAC	upstream_gene_variant	MODIFIER
TraesCS6D02G389100	464831064	A	G	upstream_gene_variant	MODIFIER
TraesCS6D02G389200	464942565	T	C	upstream_gene_variant	MODIFIER
TraesCS6D02G389200	464943299	T	C	upstream_gene_variant	MODIFIER
TraesCS7A02G189800	147056440	C	T	upstream_gene_variant	MODIFIER
TraesCS7A02G189800	147056472	C	T	upstream_gene_variant	MODIFIER
TraesCS7A02G189800	147056481	C	T	upstream_gene_variant	MODIFIER
TraesCS7B02G029900	28509277	G	A	upstream_gene_variant	MODIFIER
TraesCS7B02G127400	152054823	A	G	upstream_gene_variant	MODIFIER
TraesCS7B02G171100	244131305	T	A	upstream_gene_variant	MODIFIER
TraesCS7B02G171100	244131332	A	G	upstream_gene_variant	MODIFIER
TraesCS7B02G171100	244131356	A	G	upstream_gene_variant	MODIFIER
TraesCS7B02G171100	244131357	G	A	upstream_gene_variant	MODIFIER
TraesCS7B02G283100	517321163	G	C	upstream_gene_variant	MODIFIER
TraesCS7B02G283100	517321203	T	G	upstream_gene_variant	MODIFIER
TraesCS7B02G283100	517321380	G	A	upstream_gene_variant	MODIFIER
TraesCS7B02G283100	517323248	A	G	upstream_gene_variant	MODIFIER
TraesCS7B02G283100	517323249	CAAAAAA	CAAAAAAA	upstream_gene_variant	MODIFIER
TraesCS7B02G283200	517328931	GGAGGGG	GGAGGGGGTGAGGGG	upstream_gene_variant	MODIFIER
TraesCS7B02G283200	517328941	T	G	upstream_gene_variant	MODIFIER
TraesCS7B02G283200	517328952	CT	CTT	upstream_gene_variant	MODIFIER
TraesCS7B02G283200	517329072	A	G	upstream_gene_variant	MODIFIER
TraesCS7B02G442200	706975034	T	C	upstream_gene_variant	MODIFIER
TraesCS7B02G442200	706976335	GTAACGGGCCGAGCTA	G	upstream_gene_variant	MODIFIER
TraesCS7D02G000500	367745	A	G	upstream_gene_variant	MODIFIER
TraesCS7D02G000500	367754	T	C	upstream_gene_variant	MODIFIER
TraesCS7D02G377600	488797348	T	C	upstream_gene_variant	MODIFIER
TraesCS7D02G377600	488797554	G	C	upstream_gene_variant	MODIFIER
TraesCS7D02G377600	488797653	TA	T	upstream_gene_variant	MODIFIER
